# Supplementary material for: Accurate Spectral Properties within Double-Hybrid Density Functional Theory: A Spin-Scaled Range-Separated Second-Order Algebraic-Diagrammatic Construction-Based Approach
Source: J Chem Theory Comput. 2022 Jan 13;18(2):865–82. doi: 10.1021/acs.jctc.1c01100 (PMC8830052; doi:10.1021/acs.jctc.1c01100)
Supplement: Supplementary file 1 — ct1c01100_si_001.xlsx [file ct1c01100_si_001.xlsx]

## Sheet: Gordon_opt
Molecules	Mult.	Char.	Ref.	PBE-P86/CIS(D)	PBE-P86/ADC(2)	wPBEPP86	LRC-PBE-P86/CIS(D)	LRC-PBE-P86/ADC(2)	RS-PBE-P86/CIS(D)	RS-PBE-P86/ADC(2)
benzene	1	V	5.15	5.545	5.542	5.522	5.496	5.49	5.527	5.516
	1	V	6.49	6.534	6.497	6.595	6.56	6.508	6.642	6.536
	1	R	6.55	6.658	6.65	6.85	6.693	6.696	6.596	6.59
	1	R	7.11	7.172	7.166	7.386	7.216	7.225	7.108	7.106
	1	R	7.18	7.243	7.239	7.475	7.3	7.313	7.179	7.186
butadiene	1	V	6.27	6.251	6.224	6.301	6.254	6.218	6.241	6.171
	1	R	6.37	6.356	6.35	6.529	6.374	6.381	6.323	6.325
	1	R	6.67	6.643	6.637	6.832	6.674	6.681	6.627	6.627
	1	R	6.84	6.769	6.764	6.989	6.83	6.841	6.769	6.774
cyclopentadiene	1	V	5.58	5.583	5.554	5.631	5.599	5.558	5.604	5.517
	1	R	5.79	5.769	5.762	5.957	5.804	5.809	5.718	5.711
	1	R	6.43	6.354	6.348	6.573	6.406	6.417	6.306	6.306
	1	R	6.47	6.406	6.403	6.631	6.462	6.478	6.348	6.363
	1	V	6.65	7.056	6.989	7.112	7.124	6.997	7.246	6.945
	1	R	6.58	6.532	6.528	6.724	6.56	6.571	6.466	6.47
	1	R	7.72	7.69	7.687	7.885	7.717	7.729	7.616	7.63
ethylene	1	R	7.43	7.368	7.366	7.505	7.357	7.367	7.386	7.392
	1	R	8.09	7.98	7.976	8.143	7.986	7.996	8.027	8.027
	1	V	8.01	8.102	8.096	8.148	8.076	8.068	8.028	8.007
	1	R	8.15	8.042	8.04	8.224	8.06	8.077	8.1	8.109
formaldehyde	1	V	4.06	4.118	4.099	4.067	4.065	4.034	4.051	4.017
	1	R	7.17	7.04	7.015	7.01	6.85	6.828	7.014	6.96
	1	R	8.09	7.987	7.989	7.929	7.775	7.787	7.933	7.933
	1	R	8.18	7.95	7.946	7.927	7.756	7.765	7.954	7.932
	1	R	8.63	8.513	8.509	8.427	8.257	8.265	8.434	8.432
furan	1	R	6.1	6.165	6.158	6.344	6.188	6.193	6.163	6.158
	1	V	6.42	6.595	6.571	6.659	6.596	6.564	6.622	6.54
	1	R	6.66	6.671	6.666	6.878	6.712	6.722	6.684	6.684
	1	R	7.36	7.391	7.381	7.536	7.391	7.388	7.348	7.342
	1	R	6.83	6.851	6.847	7.065	6.894	6.908	6.856	6.863
	1	R	7.51	7.609	7.593	7.756	7.584	7.58	7.55	7.521
methylenecyclopropene	1	V	4.37	4.627	4.586	4.689	4.654	4.596	4.707	4.595
	1	R	5.45	5.95	5.478	5.649	6.022	6.025	5.437	5.419
	1	V	6.14	6.233	6.225	6.356	6.221	6.218	6.158	6.147
pyrazine	1	V	4.16	4.272	4.23	4.251	4.251	4.193	4.287	4.183
	1	V	4.93	5.014	5.022	4.918	4.91	4.926	4.942	4.935
	1	V	5.17	5.581	5.568	5.54	5.514	5.492	5.553	5.524
	1	V	5.76	6.068	5.979	6.084	6.071	5.949	6.107	5.923
	1	V	6.72	6.957	6.956	6.979	7.14	6.828	6.75	6.867
	1	V	6.6	6.662	6.692	6.688	6.525	6.586	6.392	6.453
	1	V	6.94	7.014	6.959	7.077	7.044	6.96	7.13	6.97
	1	V	7.2	7.251	7.213	7.264	7.09	7.155	6.932	6.998
	1	V	7.41	7.523	7.459	7.662	7.44	7.358	7.557	7.254
	1	V	8.04	8.267	8.338	8.155	8.164	8.288	7.814	8.173
pyridine	1	V	5	5.162	5.11	5.147	5.141	5.071	5.154	5.023
	1	V	5.28	5.663	5.656	5.632	5.605	5.593	5.636	5.616
	1	V	5.41	5.481	5.485	5.389	5.375	5.385	5.409	5.391
pyrrole	1	R	5.27	5.361	5.353	5.557	5.4	5.403	5.332	5.324
	1	V	6.29	6.437	6.426	6.55	6.435	6.426	6.445	6.376
	1	R	6.01	6.08	6.072	6.286	6.118	6.116	6.043	6.033
tetrazine	1	V	2.45	2.542	2.492	2.512	2.515	2.443	2.556	2.434
	1	V	3.63	3.772	3.745	3.686	3.678	3.637	3.74	3.638
	1	V	5.39	5.84	5.832	5.783	5.755	5.738	5.802	5.772
	1	V	5.66	5.767	5.737	5.736	5.732	5.695	5.771	5.714
acrolein	1	V	3.84	3.924	3.872	3.901	3.901	3.831	3.935	3.84
glyoxal	1	V	2.94	2.927	2.886	2.908	2.915	2.857	2.957	2.879
	1	V	4.4	4.508	4.464	4.487	4.482	4.42	4.479	4.41
	1	V	6.65	6.741	6.703	6.7	6.666	6.605	6.959	6.799
	1	R	7.63	7.585	7.58	7.618	7.44	7.439	7.569	7.554
water	1	R	7.63	7.528	7.537	7.482	7.326	7.348	7.576	7.59
	1	R	9.4	9.132	9.127	9.106	8.929	8.936	9.263	9.247
	1	R	9.94	9.766	9.772	9.716	9.56	9.576	9.766	9.774
	1	R	11.69	11.327	11.329	11.291	11.114	11.132	11.411	11.413
	All (63)								Valence (32)								Rydberg (31)
Methods	MAE	MAX	ME	MAX+	MAX-	SPAN	RMSE	SD	MAE	MAX	ME	MAX+	MAX-	SPAN	RMSE	SD	MAE	MAX	ME	MAX+	MAX-	SPAN	RMSE	SD
PBE-P86/CIS(D)	0.132	0.5	0.063	0.5	-0.36	0.86	0.179	0.169	0.158	0.45	0.156	0.45	-0.02	0.47	0.204	0.133	0.105	0.5	-0.033	0.5	-0.36	0.86	0.148	0.147
PBE-P86/ADC(2)	0.115	0.44	0.041	0.44	-0.36	0.8	0.158	0.154	0.14	0.44	0.132	0.44	-0.05	0.49	0.189	0.138	0.09	0.36	-0.053	0.1	-0.36	0.46	0.118	0.107
wPBEPP86	0.18	0.46	0.12	0.46	-0.4	0.86	0.211	0.175	0.164	0.46	0.161	0.46	-0.03	0.49	0.21	0.137	0.196	0.4	0.077	0.3	-0.4	0.7	0.212	0.201
LRC-PBE-P86/CIS(D)	0.154	0.58	0.029	0.57	-0.58	1.15	0.218	0.218	0.142	0.47	0.125	0.47	-0.11	0.58	0.195	0.152	0.166	0.58	-0.07	0.57	-0.58	1.15	0.24	0.233
LRC-PBE-P86/ADC(2)	0.136	0.58	0.013	0.58	-0.56	1.14	0.2	0.202	0.107	0.35	0.085	0.35	-0.08	0.43	0.158	0.135	0.165	0.58	-0.061	0.58	-0.56	1.14	0.236	0.232
RS-PBE-P86/CIS(D)	0.131	0.6	0.034	0.6	-0.28	0.88	0.181	0.179	0.176	0.6	0.129	0.6	-0.27	0.87	0.23	0.193	0.084	0.28	-0.065	0.06	-0.28	0.34	0.108	0.088
RS-PBE-P86/ADC(2)	0.102	0.38	0	0.38	-0.28	0.66	0.142	0.143	0.118	0.38	0.068	0.38	-0.2	0.58	0.166	0.154	0.085	0.28	-0.069	0.06	-0.28	0.34	0.112	0.089

## Sheet: Gordon
Molecules	Mult.	Char.	Ref.	CIS(D)	ADC(2)	SOS-wPBEPP86	RS-PBE-P86/SCS-CIS(D)	RS-PBE-P86/SCS-ADC(2)	RS-PBE-P86/SOS-ADC(2)	DSD-PBEP86/SCS-CIS(D)	DSD-PBEP86/SCS-ADC(2)	PBE0-2/CIS(D)	PBE0-2/ADC(2)
benzene	1	V	5.15	5.396	5.348	5.175	5.385	5.381	5.13	5.359	5.359	5.534	5.525
	1	V	6.49	6.665	6.517	6.369	6.616	6.497	6.424	6.492	6.435	6.567	6.511
	1	R	6.55	6.586	6.546	6.794	6.606	6.6	6.612	6.509	6.498	6.703	6.689
	1	R	7.11	7.109	7.082	7.334	7.126	7.124	7.151	7.036	7.026	7.218	7.212
	1	R	7.18	7.169	7.145	7.429	7.194	7.201	7.221	7.096	7.089	7.294	7.289
butadiene	1	V	6.27	6.286	6.168	6.262	6.291	6.22	6.304	6.238	6.198	6.28	6.236
	1	R	6.37	6.361	6.337	6.559	6.394	6.394	6.515	6.271	6.261	6.418	6.409
	1	R	6.67	6.672	6.645	6.873	6.705	6.702	6.833	6.572	6.561	6.715	6.706
	1	R	6.84	6.806	6.786	7.038	6.848	6.851	6.986	6.695	6.686	6.847	6.839
cyclopentadiene	1	V	5.58	5.653	5.52	5.557	5.65	5.564	5.644	5.591	5.549	5.611	5.563
	1	R	5.79	5.754	5.717	5.981	5.78	5.774	5.881	5.674	5.663	5.829	5.816
	1	R	6.43	6.344	6.317	6.599	6.372	6.371	6.483	6.264	6.255	6.418	6.409
	1	R	6.47	6.381	6.364	6.672	6.419	6.43	6.545	6.312	6.305	6.473	6.468
	1	V	6.65	6.966	6.946	7.073	7.274	7.012	6.995	7.037	6.876	7.251	7.06
	1	R	6.58	6.506	6.481	6.75	6.53	6.534	6.642	6.436	6.428	6.591	6.583
	1	R	7.72	7.649	8.168	7.899	7.674	7.684	7.777	7.584	7.576	7.745	7.739
ethylene	1	R	7.43	7.411	7.398	7.503	7.429	7.433	7.504	7.272	7.267	7.44	7.436
	1	R	8.09	8.06	8.043	8.145	8.075	8.074	8.156	7.899	7.892	8.065	8.058
	1	V	8.01	8.05	8.013	8.089	8.062	8.039	8.095	8.062	8.051	8.1	8.089
	1	R	8.15	8.11	8.099	8.237	8.148	8.155	8.232	7.947	7.942	8.132	8.129
formaldehyde	1	V	4.06	4.126	4.018	3.982	4.061	4.022	4.021	4.096	4.062	4.148	4.114
	1	R	7.17	6.66	6.523	7.15	7.051	6.993	7.031	6.818	6.778	7.076	7.03
	1	R	8.09	7.591	7.552	8.049	7.965	7.959	7.987	7.769	7.766	8.01	8.005
	1	R	8.18	7.656	7.494	8.077	7.995	7.966	8.005	7.724	7.712	7.995	7.979
	1	R	8.63	8.065	8.013	8.552	8.468	8.457	8.481	8.28	8.267	8.534	8.521
furan	1	R	6.1	6.161	6.127	6.327	6.202	6.196	6.26	6.055	6.044	6.225	6.213
	1	V	6.42	6.645	6.537	6.538	6.64	6.559	6.589	6.549	6.515	6.625	6.585
	1	R	6.66	6.682	6.655	6.865	6.727	6.725	6.796	6.567	6.558	6.739	6.73
	1	R	7.36	7.35	7.305	7.477	7.373	7.364	7.398	7.275	7.258	7.428	7.413
	1	R	6.83	6.847	6.827	7.062	6.902	6.907	6.981	6.744	6.737	6.921	6.914
	1	R	7.51	7.455	7.331	7.758	7.569	7.543	7.493	7.416	7.394	7.663	7.63
methylenecyclopropene	1	V	4.37	4.747	4.499	4.698	4.742	4.625	4.663	4.568	4.503	4.718	4.64
	1	R	5.45	5.423	5.373	5.674	5.497	5.478	5.577	5.389	5.368	5.536	5.516
	1	V	6.14	6.131	6.084	6.34	6.197	6.186	6.247	6.123	6.107	6.256	6.242
pyrazine	1	V	4.16	4.368	4.17	4.196	4.31	4.2	4.218	4.253	4.188	4.344	4.274
	1	V	4.93	4.863	4.837	4.945	4.956	4.942	4.929	4.905	4.91	5.074	5.077
	1	V	5.17	5.382	5.29	5.193	5.432	5.402	5.17	5.407	5.386	5.547	5.522
	1	V	5.76	6.239	5.899	5.991	6.115	5.918	5.89	6.03	5.893	6.16	6.028
	1	V	6.72	6.411	6.667	6.972	6.705	6.828	6.728	6.887	6.743	6.938	7.023
	1	V	6.6	6.125	6.224	6.919	6.477	6.538	6.662	6.449	6.487	6.673	6.716
	1	V	6.94	7.19	6.921	6.844	7.108	6.944	6.886	6.983	6.897	7.056	6.968
	1	V	7.2	6.655	6.764	7.528	7.03	7.091	7.231	7.169	7.017	7.193	7.254
	1	V	7.41	7.288	7.057	7.729	7.613	7.322	7.423	7.319	7.27	7.733	7.487
	1	V	8.04	7.781	8.087	8.164	7.823	8.169	8.145	8.169	8.186	8.049	8.316
pyridine	1	V	5	5.23	4.997	5.105	5.174	5.039	5.049	5.122	5.043	5.237	5.153
	1	V	5.28	5.487	5.42	5.283	5.5	5.484	5.238	5.477	5.469	5.643	5.627
	1	V	5.41	5.32	5.268	5.393	5.407	5.381	5.337	5.349	5.348	5.54	5.534
pyrrole	1	R	5.27	5.33	5.286	5.548	5.37	5.364	5.429	5.248	5.236	5.419	5.405
	1	V	6.29	6.411	6.356	6.451	6.452	6.388	6.393	6.327	6.31	6.471	6.451
	1	R	6.01	6.04	5.953	6.262	6.076	6.055	6.078	5.964	5.945	6.134	6.12
tetrazine	1	V	2.45	2.636	2.399	2.448	2.583	2.453	2.472	2.531	2.454	2.614	2.531
	1	V	3.63	3.795	3.519	3.713	3.76	3.649	3.645	3.68	3.633	3.859	3.793
	1	V	5.39	5.548	5.467	5.369	5.657	5.628	5.358	5.624	5.614	5.786	5.766
	1	V	5.66	5.796	5.713	5.697	5.8	5.734	5.751	5.737	5.688	5.849	5.809
acrolein	1	V	3.84	3.978	3.772	3.826	3.946	3.853	3.861	3.895	3.82	3.988	3.909
glyoxal	1	V	2.94	3.063	2.887	2.858	2.989	2.911	2.957	2.945	2.885	3.005	2.94
	1	V	4.4	4.577	4.404	4.39	4.487	4.418	4.42	4.484	4.419	4.567	4.501
	1	V	6.65	6.969	6.547	6.853	7.011	6.845	6.899	6.621	6.557	6.929	6.824
	1	R	7.63	7.216	7.149	7.8	7.63	7.609	7.685	7.384	7.368	7.641	7.618
water	1	R	7.63	7.179	7.193	7.443	7.536	7.555	7.476	7.271	7.288	7.556	7.567
	1	R	9.4	8.922	8.841	9.102	9.241	9.229	9.182	8.893	8.888	9.21	9.191
	1	R	9.94	9.49	9.489	9.694	9.735	9.747	9.682	9.517	9.526	9.817	9.822
	1	R	11.69	11.143	11.105	11.318	11.403	11.408	11.381	11.095	11.098	11.418	11.414
benzene	3	V	4.22	4.547	4.447	4.267	4.365	4.299	4.354	4.334	4.297	4.309	4.273
	3	V	4.91	5.19	5.142	4.886	5.052	5.037	4.989	5	4.987	5.077	5.061
	3	V	5.85	6.011	5.93	5.609	5.871	5.829	5.911	5.693	5.67	5.743	5.717
butadiene	3	V	3.43	3.615	3.527	3.38	3.417	3.367	3.48	3.408	3.379	3.378	3.347
	3	V	5.27	5.398	5.35	5.171	5.168	5.142	5.195	5.224	5.209	5.21	5.194
	3	R	6.64	6.659	6.621	6.858	6.682	6.671	6.809	6.551	6.537	6.685	6.672
cyclopentadiene	3	V	3.35	3.563	3.459	3.3	3.374	3.314	3.422	3.342	3.309	3.316	3.28
ethylene	3	R	7.31	7.323	7.296	7.444	7.334	7.327	7.427	7.188	7.179	7.327	7.319
	3	R	8.03	8.047	8.034	8.19	8.077	8.081	8.171	7.888	7.882	8.055	8.051
	3	R	8.59	8.604	8.574	8.727	8.593	8.584	8.69	8.455	8.446	8.578	8.568
formaldehyde	3	V	3.65	3.67	3.551	3.476	3.506	3.46	3.527	3.55	3.511	3.562	3.524
	3	R	7	6.671	6.397	7.07	6.948	6.832	6.9	6.719	6.646	6.943	6.857
	3	R	7.91	7.536	7.431	7.945	7.848	7.803	7.852	7.663	7.638	7.878	7.85
	3	R	8.05	7.604	7.411	8.027	7.924	7.85	7.917	7.666	7.621	7.907	7.852
	3	V	8.65	8.29	8.028	8.602	8.541	8.459	8.492	8.317	8.281	8.583	8.523
furan	3	V	4.3	4.597	4.502	4.276	4.378	4.323	4.406	4.348	4.316	4.326	4.292
	3	V	5.57	5.786	5.688	5.46	5.561	5.514	5.482	5.563	5.535	5.606	5.574
pyrazine	3	V	3.61	3.84	3.624	3.593	3.694	3.581	3.656	3.635	3.563	3.681	3.606
	3	V	4.45	4.846	4.675	4.487	4.609	4.514	4.565	4.571	4.509	4.547	4.514
	3	V	4.92	4.876	4.795	4.898	4.901	4.858	4.875	4.848	4.835	4.998	4.982
	3	V	4.5	4.778	4.679	4.365	4.635	4.582	4.593	4.522	4.489	4.548	4.486
	3	V	5.12	5.44	5.19	5.153	5.247	5.111	5.163	5.179	5.084	5.245	5.152
	3	V	5.42	5.715	5.7	5.337	5.535	5.534	5.481	5.487	5.487	5.564	5.561
pyridine	3	V	4.4	4.735	4.607	4.429	4.533	4.456	4.516	4.498	4.451	4.475	4.429
	3	V	4.87	5.152	5.055	4.788	5.016	4.956	4.944	4.913	4.879	4.963	4.931
	3	V	5.4	5.348	5.231	5.351	5.36	5.3	5.289	5.297	5.273	5.467	5.439
pyrrole	3	V	4.56	4.846	4.748	4.521	4.639	4.58	4.639	4.598	4.564	4.593	4.559
tetrazine	3	V	1.83	2.087	1.822	1.81	1.925	1.788	1.865	1.876	1.786	1.91	1.817
	3	V	3.42	3.867	3.297	3.529	3.643	3.358	3.402	3.509	3.347	3.654	3.463
	3	V	4.21	4.557	4.264	4.194	4.308	4.153	4.194	4.257	4.137	4.318	4.207
	3	V	4.64	4.997	4.889	4.477	4.78	4.724	4.72	4.677	4.641	4.702	4.666
	3	V	5.24	5.118	5.277	5.141	5.154	5.239	5.312	5.139	5.183	5.207	5.272
glyoxal	3	V	2.53	2.64	2.448	2.385	2.468	2.384	2.49	2.44	2.374	2.458	2.388
	3	V	4.02	4.12	3.944	3.882	3.933	3.862	3.929	3.941	3.877	3.98	3.916
	3	V	5.36	5.663	5.519	5.228	5.293	5.231	5.336	5.29	5.242	5.278	5.226
water	3	R	7.24	6.932	6.869	7.148	7.176	7.163	7.127	6.955	6.943	7.194	7.177
	3	R	9.22	8.909	8.728	9.024	9.128	9.076	9.046	8.808	8.766	9.096	9.041
	3	R	9.49	9.262	9.123	9.362	9.346	9.308	9.302	9.153	9.12	9.4	9.36
	All (101)								Valence (60)								Rydberg (41)
Methods	MAE	MAX	ME	MAX+	MAX-	SPAN	RMSE	SD	MAE	MAX	ME	MAX+	MAX-	SPAN	RMSE	SD	MAE	MAX	ME	MAX+	MAX-	SPAN	RMSE	SD
CIS(D)	0.204	0.56	0.017	0.48	-0.56	1.04	0.26	0.26	0.222	0.54	0.141	0.48	-0.54	1.02	0.254	0.213	0.178	0.56	-0.164	0.06	-0.56	0.62	0.268	0.214
ADC(2)	0.172	0.69	-0.074	0.45	-0.69	1.14	0.253	0.243	0.131	0.62	0.017	0.3	-0.62	0.92	0.174	0.174	0.233	0.69	-0.209	0.45	-0.69	1.14	0.337	0.268
SOS-wPBEPP86	0.129	0.42	0.046	0.42	-0.37	0.79	0.161	0.155	0.102	0.42	0.021	0.42	-0.24	0.66	0.14	0.14	0.169	0.37	0.082	0.28	-0.37	0.65	0.187	0.171
RS-PBE-P86/SCS-CIS(D)	0.108	0.62	0.042	0.62	-0.29	0.91	0.145	0.139	0.133	0.62	0.091	0.62	-0.22	0.84	0.171	0.146	0.07	0.29	-0.031	0.1	-0.29	0.39	0.094	0.09
RS-PBE-P86/SCS-ADC(2)	0.085	0.36	-0.004	0.36	-0.28	0.64	0.113	0.113	0.088	0.36	0.025	0.36	-0.19	0.55	0.117	0.115	0.079	0.28	-0.045	0.1	-0.28	0.38	0.106	0.097
RS-PBE-P86/SOS-ADC(2)	0.093	0.35	0.026	0.35	-0.31	0.66	0.115	0.112	0.075	0.35	0.039	0.35	-0.16	0.51	0.099	0.092	0.119	0.31	0.008	0.17	-0.31	0.48	0.134	0.135
DSD-PBEP86/SCS-CIS(D)	0.137	0.59	-0.06	0.39	-0.59	0.98	0.184	0.175	0.092	0.39	0.038	0.39	-0.33	0.72	0.121	0.116	0.204	0.59	-0.204	-0.02	-0.59	0.57	0.249	0.145
DSD-PBEP86/SCS-ADC(2)	0.136	0.59	-0.094	0.23	-0.59	0.82	0.186	0.162	0.081	0.37	-0.01	0.23	-0.37	0.6	0.109	0.11	0.217	0.59	-0.217	-0.03	-0.59	0.56	0.261	0.147
PBE0-2/CIS(D)	0.117	0.6	0.072	0.6	-0.27	0.87	0.158	0.141	0.144	0.6	0.123	0.6	-0.11	0.71	0.188	0.144	0.078	0.27	-0.002	0.15	-0.27	0.42	0.098	0.1
PBE0-2/ADC(2)	0.102	0.41	0.04	0.41	-0.28	0.69	0.138	0.133	0.115	0.41	0.079	0.41	-0.14	0.55	0.156	0.136	0.082	0.28	-0.019	0.14	-0.28	0.42	0.106	0.106
	Singlet (63)								Valence (32)								Rydberg (31)
Methods	MAE	MAX	ME	MAX+	MAX-	SPAN	RMSE	SD	MAE	MAX	ME	MAX+	MAX-	SPAN	RMSE	SD	MAE	MAX	ME	MAX+	MAX-	SPAN	RMSE	SD
CIS(D)	0.187	0.56	-0.031	0.48	-0.56	1.04	0.256	0.256	0.205	0.54	0.088	0.48	-0.54	1.02	0.242	0.23	0.169	0.56	-0.155	0.06	-0.56	0.62	0.269	0.224
ADC(2)	0.16	0.69	-0.099	0.45	-0.69	1.14	0.25	0.231	0.111	0.44	-0.021	0.3	-0.44	0.74	0.156	0.157	0.212	0.69	-0.179	0.45	-0.69	1.14	0.319	0.268
SOS-wPBEPP86	0.153	0.42	0.095	0.42	-0.37	0.79	0.186	0.161	0.122	0.42	0.092	0.42	-0.12	0.54	0.169	0.144	0.185	0.37	0.098	0.28	-0.37	0.65	0.201	0.179
RS-PBE-P86/SCS-CIS(D)	0.12	0.62	0.054	0.62	-0.29	0.91	0.165	0.157	0.166	0.62	0.133	0.62	-0.22	0.84	0.211	0.166	0.072	0.29	-0.028	0.1	-0.29	0.39	0.099	0.096
RS-PBE-P86/SCS-ADC(2)	0.085	0.36	0.019	0.36	-0.28	0.64	0.119	0.118	0.097	0.36	0.07	0.36	-0.11	0.47	0.133	0.115	0.073	0.28	-0.034	0.1	-0.28	0.38	0.101	0.097
RS-PBE-P86/SOS-ADC(2)	0.095	0.35	0.037	0.35	-0.31	0.66	0.123	0.118	0.076	0.35	0.056	0.35	-0.07	0.42	0.112	0.098	0.116	0.31	0.018	0.16	-0.31	0.47	0.134	0.135
DSD-PBEP86/SCS-CIS(D)	0.147	0.59	-0.055	0.39	-0.59	0.98	0.197	0.191	0.105	0.39	0.078	0.39	-0.15	0.54	0.139	0.117	0.192	0.59	-0.192	-0.02	-0.59	0.57	0.243	0.153
DSD-PBEP86/SCS-ADC(2)	0.141	0.59	-0.084	0.23	-0.59	0.82	0.191	0.173	0.083	0.23	0.028	0.23	-0.18	0.41	0.111	0.109	0.2	0.59	-0.2	-0.03	-0.59	0.56	0.248	0.149
PBE0-2/CIS(D)	0.143	0.6	0.106	0.6	-0.27	0.87	0.188	0.157	0.199	0.6	0.198	0.6	-0.01	0.61	0.242	0.142	0.084	0.27	0.01	0.15	-0.27	0.42	0.105	0.107
PBE0-2/ADC(2)	0.122	0.41	0.08	0.41	-0.28	0.69	0.161	0.141	0.161	0.41	0.158	0.41	-0.03	0.44	0.2	0.125	0.081	0.28	-0.001	0.14	-0.28	0.42	0.105	0.107
	Triplet (38)								Valence (28)								Rydberg (10)
Methods	MAE	MAX	ME	MAX+	MAX-	SPAN	RMSE	SD	MAE	MAX	ME	MAX+	MAX-	SPAN	RMSE	SD	MAE	MAX	ME	MAX+	MAX-	SPAN	RMSE	SD
CIS(D)	0.233	0.45	0.097	0.45	-0.45	0.9	0.266	0.251	0.242	0.45	0.201	0.45	-0.36	0.81	0.267	0.182	0.206	0.45	-0.194	0.02	-0.45	0.47	0.264	0.188
ADC(2)	0.192	0.64	-0.034	0.28	-0.64	0.92	0.259	0.26	0.154	0.62	0.061	0.28	-0.62	0.9	0.192	0.189	0.3	0.64	-0.3	0	-0.64	0.64	0.389	0.261
SOS-wPBEPP86	0.089	0.24	-0.036	0.22	-0.24	0.46	0.108	0.103	0.079	0.24	-0.06	0.11	-0.24	0.35	0.097	0.079	0.12	0.22	0.032	0.22	-0.2	0.42	0.135	0.138
RS-PBE-P86/SCS-CIS(D)	0.088	0.22	0.021	0.22	-0.14	0.36	0.102	0.101	0.096	0.22	0.044	0.22	-0.14	0.36	0.109	0.104	0.064	0.14	-0.042	0.05	-0.14	0.19	0.077	0.068
RS-PBE-P86/SCS-ADC(2)	0.084	0.2	-0.041	0.13	-0.2	0.33	0.102	0.095	0.079	0.19	-0.027	0.13	-0.19	0.32	0.095	0.094	0.099	0.2	-0.079	0.05	-0.2	0.25	0.12	0.095
RS-PBE-P86/SOS-ADC(2)	0.089	0.19	0.008	0.17	-0.19	0.36	0.099	0.1	0.075	0.16	0.019	0.13	-0.16	0.29	0.083	0.084	0.129	0.19	-0.023	0.17	-0.19	0.36	0.134	0.14
DSD-PBEP86/SCS-CIS(D)	0.12	0.41	-0.07	0.12	-0.41	0.53	0.16	0.146	0.077	0.33	-0.008	0.12	-0.33	0.45	0.098	0.101	0.242	0.41	-0.242	-0.09	-0.41	0.32	0.266	0.116
DSD-PBEP86/SCS-ADC(2)	0.129	0.45	-0.109	0.08	-0.45	0.53	0.178	0.142	0.079	0.37	-0.053	0.08	-0.37	0.45	0.108	0.097	0.269	0.45	-0.269	-0.1	-0.45	0.35	0.296	0.131
PBE0-2/CIS(D)	0.076	0.23	0.016	0.23	-0.14	0.37	0.088	0.088	0.081	0.23	0.036	0.23	-0.11	0.34	0.093	0.089	0.06	0.14	-0.04	0.05	-0.14	0.19	0.073	0.064
PBE0-2/ADC(2)	0.068	0.2	-0.027	0.15	-0.2	0.35	0.088	0.085	0.062	0.15	-0.011	0.15	-0.14	0.29	0.08	0.082	0.085	0.2	-0.073	0.03	-0.2	0.23	0.109	0.085

## Sheet: LJ1
Molecules	|| r || / CC3	Mult.	Char.	CC3	CIS(D)	ADC(2)	SOS-wPBEPP86	RS-PBE-P86/SCS-CIS(D)	RS-PBE-P86/SCS-ADC(2)	RS-PBE-P86/SOS-ADC(2)	DSD-PBEP86/SCS-CIS(D)	DSD-PBEP86/SCS-ADC(2)	PBE0-2/CIS(D)	PBE0-2/ADC(2)
acetaldehyde	91	1	V	4.31	4.36	4.237	4.221	4.305	4.262	4.242	4.343	4.305	4.405	4.366
acetylene	96	1	V	7.09	7.28	7.235	6.913	7.053	7.022	7.169	7.012	6.995	6.986	6.97
	93	1	V	7.42	7.618	7.564	7.227	7.381	7.343	7.453	7.291	7.271	7.323	7.303
ammonia	93	1	R	6.57	6.372	6.403	6.545	6.573	6.597	6.53	6.365	6.38	6.633	6.647
	93	1	R	8.15	7.855	7.866	8.016	8.068	8.084	8.047	7.794	7.805	8.081	8.089
	94	1	R	9.32	9.034	9.051	9.231	9.249	9.27	9.201	9.025	9.036	9.296	9.306
	93	1	R	9.95	9.591	9.672	9.71	9.853	9.901	9.851	9.525	9.553	9.824	9.855
carbon monoxide	93	1	V	8.49	8.782	8.688	8.602	8.701	8.655	8.624	8.696	8.664	8.755	8.723
	93	1	V	9.99	10.13	10.028	9.785	9.863	9.83	9.846	9.898	9.862	9.937	9.902
	91	1	V	10.12	10.413	10.299	10.078	10.199	10.162	10.112	10.183	10.144	10.286	10.248
	91	1	R	10.94	11.479	11.322	11.408	11.572	11.475	11.437	11.215	11.169	11.537	11.472
	92	1	R	11.49	11.713	11.833	11.713	11.827	11.931	11.908	11.534	11.584	11.839	11.899
	92	1	R	11.69	12.06	12.032	11.965	12.12	12.12	12.104	11.792	11.787	12.101	12.094
cyclopropene	92	1	V	6.68	6.844	6.752	6.724	6.732	6.73	6.772	6.776	6.686	6.929	6.779
	95	1	V	6.73	6.902	6.763	6.798	6.854	6.771	6.883	6.783	6.738	6.832	6.774
diazomethane	90	1	V	3.07	3.553	3.337	3.135	3.36	3.245	3.257	3.301	3.224	3.333	3.257
	93	1	R	5.45	5.646	5.626	5.781	5.744	5.741	5.823	5.596	5.588	5.75	5.742
	91	1	V	5.84	6.029	5.966	6.071	6.161	6.12	6.124	6.093	6.071	6.186	6.162
dinitrogen	92	1	V	9.34	9.656	9.475	9.413	9.525	9.447	9.401	9.511	9.45	9.592	9.531
	97	1	V	9.88	10.31	10.256	9.691	9.794	9.772	9.96	9.848	9.829	9.772	9.754
	95	1	V	10.29	10.85	10.787	10.189	10.332	10.305	10.434	10.329	10.307	10.334	10.312
	92	1	R	13.01	13.673	12.992	13.341	13.389	13.273	13.222	13.1	13.029	13.467	13.359
	82	1	R	13.22	13.635	13.327	13.72	13.786	13.568	13.527	13.435	13.308	13.793	13.651
	92	1	R	13.12	13.747	13.069	13.301	13.562	13.302	13.276	13.093	13.005	13.522	13.357
	87	1	R	13.49	14.52	13.993	13.72	13.964	14.057	13.881	13.982	13.983	14.263	14.248
ethylene	95	1	R	7.35	7.351	7.336	7.436	7.364	7.368	7.44	7.208	7.203	7.373	7.368
	95	1	V	7.91	7.951	7.912	7.986	7.961	7.937	7.995	7.843	7.836	7.998	7.986
	95	1	R	8.03	8.007	7.989	8.088	8.019	8.017	8.102	7.883	7.878	8.006	7.999
formaldehyde	91	1	V	3.97	4.037	3.922	3.895	3.971	3.93	3.926	4.009	3.973	4.063	4.026
	91	1	R	7.18	6.635	6.504	7.16	7.054	6.997	7.034	6.82	6.783	7.08	7.036
	92	1	R	8.07	7.558	7.529	8.05	7.956	7.956	7.981	7.761	7.763	8.005	8.004
	91	1	R	8.18	8.163	7.469	8.071	8.027	7.963	8.002	7.72	7.71	7.999	7.979
	91	1	R	8.64	8.035	7.989	8.559	8.464	8.456	8.477	8.275	8.266	8.533	8.523
	90	1	V	9.19	9.384	9.169	9.183	9.226	9.133	9.103	9.247	9.172	9.346	9.274
	90	1	V	9.48	9.081	9.461	9.719	9.666	9.642	9.645	9.723	9.595	9.787	9.717
formamide	90	1	V	5.66	5.58	5.448	5.495	5.567	5.522	5.477	5.598	5.559	5.699	5.656
hydrogen chloride	94	1	V	7.84	7.981	7.972	7.921	8.051	8.037	7.984	7.835	7.835	8.053	8.05
hydrogen sulfide	94	1	R	6.19	6.377	6.364	6.202	6.356	6.346	6.31	6.236	6.233	6.343	6.339
	94	1	R	6.24	6.33	6.335	6.36	6.42	6.428	6.398	6.213	6.216	6.425	6.428
ketene	91	1	V	3.88	4.175	4.112	3.899	4.071	4.049	4.008	4.055	4.038	4.126	4.107
	93	1	R	5.96	6.09	6.026	6.254	6.222	6.207	6.26	6.049	6.03	6.235	6.215
	94	1	R	7.16	7.248	7.18	7.422	7.375	7.359	7.44	7.167	7.146	7.368	7.346
methanimine	90	1	V	5.2	5.383	5.287	5.213	5.295	5.251	5.253	5.301	5.269	5.367	5.337
nitrosomethane	93	1	V	1.96	2.033	1.874	1.827	1.931	1.874	1.915	1.988	1.937	1.971	1.92
	90	1	R	6.31	5.887	5.86	6.468	6.322	6.317	6.389	6.08	6.082	6.344	6.342
streptocyanine-c1	88	1	V	7.13	6.991	7.001	7.245	7.252	7.273	7.112	7.341	7.357	7.463	7.474
thioformaldehyde	89	1	V	2.23	2.299	2.236	2.174	2.322	2.29	2.283	2.282	2.264	2.325	2.305
	92	1	R	5.91	5.867	5.797	6.116	6.03	5.992	6.031	5.843	5.826	6.048	6.023
	90	1	V	6.48	6.649	6.567	6.621	6.686	6.647	6.671	6.719	6.687	6.707	6.682
water	93	1	R	7.65	7.167	7.18	7.432	7.523	7.542	7.463	7.26	7.276	7.544	7.555
	93	1	R	9.43	8.924	8.838	9.1	9.239	9.225	9.178	8.891	8.885	9.208	9.188
	93	1	R	10	9.524	9.522	9.727	9.767	9.778	9.712	9.551	9.559	9.85	9.855
acetaldehyde	97	3	V	3.95	3.961	3.825	3.765	3.803	3.752	3.799	3.849	3.805	3.871	3.827
acetylene	99	3	V	5.5	5.787	5.747	5.384	5.448	5.431	5.381	5.454	5.444	5.511	5.497
	99	3	V	6.4	6.619	6.574	6.289	6.339	6.311	6.498	6.288	6.272	6.255	6.239
	98	3	V	7.07	7.314	7.266	6.933	7.078	7.045	7.201	7.028	7.01	7.002	6.985
ammonia	98	3	R	6.29	6.183	6.157	6.342	6.319	6.314	6.296	6.131	6.126	6.352	6.347
carbon monoxide	98	3	V	6.3	6.512	6.453	6.31	6.274	6.248	6.366	6.301	6.281	6.265	6.245
	98	3	V	8.45	8.632	8.536	8.307	8.343	8.318	8.354	8.334	8.311	8.394	8.363
	98	3	V	9.3	9.435	9.334	9.104	9.092	9.058	9.128	9.113	9.077	9.137	9.104
	97	3	V	9.82	10.103	10.005	9.757	9.853	9.82	9.833	9.871	9.836	9.916	9.883
	98	3	R	10.45	10.98	10.832	10.935	10.993	10.917	10.955	10.702	10.652	10.934	10.881
cyclopropene	98	3	V	4.34	4.55	4.454	4.255	4.286	4.235	4.335	4.285	4.256	4.277	4.242
	98	3	V	6.4	6.49	6.453	6.329	6.378	6.362	6.457	6.331	6.321	6.387	6.377
diazomethane	97	3	V	2.83	3.21	3.001	2.794	2.948	2.838	2.916	2.926	2.852	2.908	2.836
	98	3	V	4.03	4.28	4.196	3.909	4.025	3.986	4.041	4.054	4.027	4.028	4
	98	3	R	5.31	5.526	5.496	5.692	5.615	5.605	5.711	5.481	5.47	5.608	5.597
	98	3	R	6.8	7.162	7.086	7.317	7.219	7.218	7.325	7.082	7.078	7.207	7.201
dinitrogen	99	3	V	7.68	8.196	8.15	7.475	7.619	7.604	7.469	7.66	7.646	7.748	7.733
	98	3	V	8.04	8.332	8.203	8.027	8.065	8.013	8.107	8.048	8.006	8.056	8.013
	99	3	V	8.87	9.302	9.253	8.766	8.757	8.738	8.971	8.794	8.777	8.71	8.694
	98	3	V	9.68	10.287	10.23	9.663	9.784	9.761	9.945	9.82	9.8	9.752	9.732
ethylene	99	3	V	4.53	4.621	4.591	4.445	4.391	4.375	4.469	4.459	4.45	4.418	4.408
	98	3	R	7.24	7.261	7.232	7.376	7.268	7.26	7.362	7.122	7.113	7.258	7.25
	98	3	R	7.98	7.972	7.947	8.048	7.969	7.956	8.053	7.805	7.794	7.952	7.937
formaldehyde	98	3	V	3.57	3.582	3.457	3.389	3.417	3.369	3.433	3.462	3.421	3.475	3.435
	99	3	V	6.05	6.271	6.196	5.9	5.889	5.862	5.945	5.955	5.933	5.929	5.905
	97	3	R	7.03	6.656	6.392	7.096	6.964	6.853	6.918	6.734	6.665	6.965	6.882
	97	3	R	7.92	7.517	7.408	7.948	7.845	7.799	7.845	7.657	7.633	7.875	7.847
	97	3	R	8.08	7.576	7.394	8.039	7.927	7.858	7.922	7.668	7.628	7.914	7.864
	97	3	R	8.41	8.571	8.39	8.633	8.692	8.459	8.489	8.33	8.28	8.645	8.525
formamide	97	3	V	5.38	5.304	5.146	5.153	5.179	5.122	5.139	5.223	5.172	5.285	5.234
	98	3	V	5.82	6.071	5.884	5.687	5.798	5.734	5.786	5.765	5.712	5.828	5.766
hydrogen sulfide	98	3	R	5.82	5.939	5.912	5.779	5.864	5.846	5.878	5.762	5.753	5.826	5.817
	98	3	R	5.88	5.985	5.962	6.013	6.036	6.021	6.032	5.857	5.851	6.022	6.015
ketene	91	3	V	3.78	3.999	3.922	3.683	3.803	3.773	3.79	3.802	3.779	3.842	3.818
	98	3	V	5.61	5.784	5.665	5.508	5.539	5.486	5.547	5.569	5.534	5.58	5.541
	98	3	R	5.76	5.938	5.851	6.112	6.048	6.016	6.102	5.885	5.859	6.04	6.012
	94	3	R	7.12	7.234	7.153	7.417	7.351	7.326	7.415	7.151	7.126	7.338	7.311
methanimine	98	3	V	4.61	4.713	4.611	4.479	4.52	4.475	4.562	4.523	4.489	4.543	4.51
nitrosomethane	98	3	V	1.14	1.185	1.024	0.934	0.965	0.905	1.023	1.044	0.993	0.974	0.922
	98	3	V	5.51	5.859	5.772	6.388	6.232	6.202	6.295	5.992	5.973	6.239	6.215
streptocyanine-c1	98	3	V	5.48	5.612	5.545	5.361	5.466	5.447	5.497	5.423	5.405	5.483	5.462
thioformaldehyde	97	3	V	1.94	1.937	1.857	1.778	1.882	1.842	1.915	1.843	1.818	1.845	1.82
	98	3	V	3.38	3.486	3.446	3.242	3.284	3.264	3.347	3.309	3.296	3.262	3.249
	97	3	R	5.72	5.78	5.62	5.937	5.923	5.786	5.851	5.684	5.643	5.854	5.798
water	98	3	R	7.28	6.918	6.855	7.135	7.162	7.149	7.113	6.942	6.93	7.181	7.164
	98	3	R	9.26	8.91	8.723	9.021	9.123	9.068	9.039	8.805	8.761	9.092	9.035
	98	3	R	9.56	9.295	9.152	9.391	9.373	9.333	9.328	9.183	9.149	9.428	9.388
	All (99)								Valence (54)								Rydberg (45)								r.ge.91% (88)								r.lt.91% (11)
Methods	MAE	MAX	ME	MAX+	MAX-	SPAN	RMSE	SD	MAE	MAX	ME	MAX+	MAX-	SPAN	RMSE	SD	MAE	MAX	ME	MAX+	MAX-	SPAN	RMSE	SD	MAE	MAX	ME	MAX+	MAX-	SPAN	RMSE	SD	MAE	MAX	ME	MAX+	MAX-	SPAN	RMSE	SD
CIS(D)	0.253	1.03	0.095	1.03	-0.6	1.63	0.314	0.301	0.212	0.61	0.186	0.61	-0.4	1.01	0.255	0.175	0.301	1.03	-0.015	1.03	-0.6	1.63	0.372	0.376	0.244	0.66	0.089	0.66	-0.6	1.26	0.298	0.286	0.325	1.03	0.136	1.03	-0.42	1.45	0.419	0.416
ADC(2)	0.209	0.71	-0.004	0.55	-0.71	1.26	0.28	0.281	0.149	0.55	0.103	0.55	-0.23	0.78	0.192	0.163	0.281	0.71	-0.132	0.5	-0.71	1.21	0.358	0.337	0.214	0.71	-0.007	0.55	-0.71	1.26	0.285	0.286	0.173	0.5	0.022	0.5	-0.45	0.95	0.237	0.247
SOS-wPBEPP86	0.159	0.88	0.02	0.88	-0.33	1.21	0.208	0.208	0.128	0.88	-0.047	0.88	-0.23	1.11	0.176	0.171	0.197	0.52	0.101	0.52	-0.33	0.85	0.241	0.221	0.16	0.88	0.009	0.88	-0.33	1.21	0.208	0.209	0.155	0.5	0.113	0.5	-0.16	0.66	0.203	0.177
RS-PBE-P86/SCS-CIS(D)	0.153	0.72	0.061	0.72	-0.23	0.95	0.21	0.202	0.11	0.72	0.02	0.72	-0.21	0.93	0.157	0.158	0.204	0.63	0.109	0.63	-0.23	0.86	0.259	0.237	0.147	0.72	0.046	0.72	-0.23	0.95	0.202	0.198	0.198	0.57	0.182	0.57	-0.09	0.66	0.262	0.197
RS-PBE-P86/SCS-ADC(2)	0.149	0.69	0.025	0.69	-0.26	0.95	0.198	0.197	0.117	0.69	-0.018	0.69	-0.26	0.95	0.157	0.157	0.188	0.57	0.078	0.57	-0.23	0.8	0.238	0.227	0.146	0.69	0.012	0.69	-0.26	0.95	0.193	0.194	0.172	0.57	0.135	0.57	-0.14	0.71	0.23	0.195
RS-PBE-P86/SOS-ADC(2)	0.155	0.79	0.057	0.79	-0.29	1.08	0.204	0.197	0.111	0.79	0.03	0.79	-0.24	1.03	0.159	0.158	0.207	0.53	0.09	0.53	-0.29	0.82	0.247	0.233	0.154	0.79	0.051	0.79	-0.29	1.08	0.206	0.2	0.156	0.39	0.104	0.39	-0.18	0.57	0.191	0.168
DSD-PBEP86/SCS-CIS(D)	0.154	0.54	-0.044	0.49	-0.54	1.03	0.204	0.2	0.099	0.48	0.017	0.48	-0.19	0.67	0.129	0.13	0.221	0.54	-0.116	0.49	-0.54	1.03	0.268	0.244	0.15	0.54	-0.067	0.48	-0.54	1.02	0.201	0.191	0.194	0.49	0.141	0.49	-0.23	0.72	0.228	0.188
DSD-PBEP86/SCS-ADC(2)	0.153	0.54	-0.069	0.49	-0.54	1.03	0.205	0.194	0.095	0.46	-0.015	0.46	-0.22	0.68	0.126	0.126	0.223	0.54	-0.133	0.49	-0.54	1.03	0.271	0.239	0.153	0.54	-0.089	0.46	-0.54	1	0.205	0.186	0.158	0.49	0.095	0.49	-0.23	0.72	0.203	0.188
PBE0-2/CIS(D)	0.162	0.77	0.084	0.77	-0.22	0.99	0.222	0.207	0.129	0.73	0.054	0.73	-0.17	0.9	0.176	0.169	0.202	0.77	0.119	0.77	-0.22	0.99	0.267	0.241	0.149	0.73	0.06	0.73	-0.22	0.95	0.201	0.193	0.27	0.77	0.27	0.77	0.03	0.74	0.345	0.225
PBE0-2/ADC(2)	0.154	0.76	0.053	0.76	-0.24	1	0.207	0.201	0.123	0.71	0.02	0.71	-0.22	0.93	0.166	0.167	0.191	0.76	0.094	0.76	-0.24	1	0.247	0.231	0.145	0.71	0.032	0.71	-0.24	0.95	0.19	0.189	0.226	0.76	0.226	0.76	0	0.76	0.308	0.219
	Singlet (52)								Valence (25)								Rydberg (27)								r.ge.91% (41)								r.lt.91% (11)
Methods	MAE	MAX	ME	MAX+	MAX-	SPAN	RMSE	SD	MAE	MAX	ME	MAX+	MAX-	SPAN	RMSE	SD	MAE	MAX	ME	MAX+	MAX-	SPAN	RMSE	SD	MAE	MAX	ME	MAX+	MAX-	SPAN	RMSE	SD	MAE	MAX	ME	MAX+	MAX-	SPAN	RMSE	SD
CIS(D)	0.282	1.03	0.075	1.03	-0.6	1.63	0.351	0.346	0.213	0.56	0.163	0.56	-0.4	0.96	0.253	0.197	0.346	1.03	-0.007	1.03	-0.6	1.63	0.422	0.43	0.27	0.66	0.058	0.66	-0.6	1.26	0.33	0.329	0.325	1.03	0.136	1.03	-0.42	1.45	0.419	0.416
ADC(2)	0.219	0.71	-0.027	0.5	-0.71	1.21	0.293	0.295	0.135	0.5	0.088	0.5	-0.21	0.71	0.178	0.158	0.297	0.71	-0.133	0.5	-0.71	1.21	0.369	0.351	0.231	0.71	-0.04	0.5	-0.71	1.21	0.306	0.307	0.173	0.5	0.022	0.5	-0.45	0.95	0.237	0.247
SOS-wPBEPP86	0.153	0.5	0.04	0.5	-0.33	0.83	0.19	0.188	0.108	0.24	-0.005	0.24	-0.197	0.437	0.126	0.129	0.195	0.5	0.082	0.5	-0.33	0.83	0.234	0.224	0.153	0.47	0.02	0.47	-0.33	0.8	0.186	0.188	0.155	0.5	0.113	0.5	-0.16	0.66	0.203	0.177
RS-PBE-P86/SCS-CIS(D)	0.169	0.63	0.101	0.63	-0.23	0.86	0.223	0.201	0.116	0.32	0.084	0.32	-0.127	0.447	0.145	0.121	0.219	0.63	0.116	0.63	-0.23	0.86	0.277	0.256	0.162	0.63	0.079	0.63	-0.23	0.86	0.212	0.199	0.198	0.57	0.182	0.57	-0.09	0.66	0.262	0.197
RS-PBE-P86/SCS-ADC(2)	0.155	0.57	0.071	0.57	-0.22	0.79	0.201	0.19	0.106	0.28	0.043	0.28	-0.157	0.437	0.125	0.12	0.2	0.57	0.096	0.57	-0.22	0.79	0.252	0.237	0.151	0.54	0.053	0.54	-0.22	0.76	0.192	0.187	0.172	0.57	0.135	0.57	-0.14	0.71	0.23	0.195
RS-PBE-P86/SOS-ADC(2)	0.16	0.5	0.073	0.5	-0.29	0.79	0.195	0.183	0.106	0.28	0.059	0.28	-0.18	0.46	0.124	0.111	0.21	0.5	0.086	0.5	-0.29	0.79	0.243	0.232	0.161	0.5	0.065	0.5	-0.29	0.79	0.196	0.188	0.156	0.39	0.104	0.39	-0.18	0.57	0.191	0.168
DSD-PBEP86/SCS-CIS(D)	0.174	0.54	-0.028	0.49	-0.54	1.03	0.225	0.225	0.11	0.25	0.074	0.25	-0.13	0.38	0.135	0.116	0.234	0.54	-0.121	0.49	-0.54	1.03	0.283	0.261	0.169	0.54	-0.073	0.28	-0.54	0.82	0.224	0.214	0.194	0.49	0.141	0.49	-0.23	0.72	0.228	0.188
DSD-PBEP86/SCS-ADC(2)	0.159	0.54	-0.051	0.49	-0.54	1.03	0.215	0.211	0.086	0.23	0.037	0.23	-0.15	0.38	0.114	0.11	0.227	0.54	-0.133	0.49	-0.54	1.03	0.278	0.249	0.16	0.54	-0.091	0.23	-0.54	0.77	0.219	0.202	0.158	0.49	0.095	0.49	-0.23	0.72	0.203	0.188
PBE0-2/CIS(D)	0.197	0.77	0.138	0.77	-0.22	0.99	0.253	0.213	0.165	0.35	0.137	0.35	-0.104	0.454	0.192	0.137	0.226	0.77	0.14	0.77	-0.22	0.99	0.298	0.268	0.177	0.6	0.103	0.6	-0.22	0.82	0.221	0.198	0.27	0.77	0.27	0.77	0.03	0.74	0.345	0.225
PBE0-2/ADC(2)	0.174	0.76	0.11	0.76	-0.24	1	0.226	0.2	0.137	0.34	0.098	0.34	-0.124	0.464	0.163	0.133	0.209	0.76	0.12	0.76	-0.24	1	0.272	0.248	0.16	0.53	0.078	0.53	-0.24	0.77	0.199	0.185	0.226	0.76	0.226	0.76	0	0.76	0.308	0.219
	Triplet (47)								Valence (29)								Rydberg (18)								r.ge.91% (47)
Methods	MAE	MAX	ME	MAX+	MAX-	SPAN	RMSE	SD	MAE	MAX	ME	MAX+	MAX-	SPAN	RMSE	SD	MAE	MAX	ME	MAX+	MAX-	SPAN	RMSE	SD	MAE	MAX	ME	MAX+	MAX-	SPAN	RMSE	SD
CIS(D)	0.22	0.61	0.117	0.61	-0.5	1.11	0.267	0.242	0.211	0.61	0.206	0.61	-0.08	0.69	0.256	0.158	0.235	0.53	-0.027	0.53	-0.5	1.03	0.283	0.29	0.22	0.61	0.117	0.61	-0.5	1.11	0.267	0.242
ADC(2)	0.198	0.69	0.021	0.55	-0.69	1.24	0.265	0.267	0.161	0.55	0.116	0.55	-0.23	0.78	0.203	0.173	0.258	0.69	-0.131	0.38	-0.69	1.07	0.341	0.325	0.198	0.69	0.021	0.55	-0.69	1.24	0.265	0.267
SOS-wPBEPP86	0.166	0.88	-0.002	0.88	-0.24	1.12	0.225	0.228	0.145	0.88	-0.084	0.88	-0.23	1.11	0.209	0.198	0.2	0.52	0.13	0.52	-0.24	0.76	0.25	0.219	0.166	0.88	-0.002	0.88	-0.24	1.12	0.225	0.228
RS-PBE-P86/SCS-CIS(D)	0.135	0.72	0.017	0.72	-0.21	0.93	0.194	0.195	0.105	0.72	-0.034	0.72	-0.21	0.93	0.168	0.17	0.182	0.54	0.099	0.54	-0.19	0.73	0.23	0.214	0.135	0.72	0.017	0.72	-0.21	0.93	0.194	0.195
RS-PBE-P86/SCS-ADC(2)	0.143	0.69	-0.025	0.69	-0.26	0.95	0.194	0.194	0.125	0.69	-0.071	0.69	-0.26	0.95	0.18	0.171	0.171	0.47	0.05	0.47	-0.23	0.7	0.215	0.215	0.143	0.69	-0.025	0.69	-0.26	0.95	0.194	0.194
RS-PBE-P86/SOS-ADC(2)	0.149	0.79	0.04	0.79	-0.24	1.03	0.213	0.212	0.115	0.79	0.005	0.79	-0.24	1.03	0.185	0.192	0.203	0.53	0.097	0.53	-0.23	0.76	0.253	0.24	0.149	0.79	0.04	0.79	-0.24	1.03	0.213	0.212
DSD-PBEP86/SCS-CIS(D)	0.133	0.48	-0.061	0.48	-0.45	0.93	0.179	0.17	0.089	0.48	-0.033	0.48	-0.19	0.67	0.124	0.124	0.203	0.45	-0.107	0.28	-0.45	0.73	0.242	0.224	0.133	0.48	-0.061	0.48	-0.45	0.93	0.179	0.17
DSD-PBEP86/SCS-ADC(2)	0.147	0.5	-0.088	0.46	-0.5	0.96	0.193	0.173	0.103	0.46	-0.06	0.46	-0.22	0.68	0.135	0.126	0.217	0.5	-0.133	0.28	-0.5	0.78	0.26	0.23	0.147	0.5	-0.088	0.46	-0.5	0.96	0.193	0.173
PBE0-2/CIS(D)	0.123	0.73	0.023	0.73	-0.17	0.9	0.182	0.183	0.097	0.73	-0.017	0.73	-0.17	0.9	0.161	0.166	0.166	0.48	0.088	0.48	-0.17	0.65	0.211	0.198	0.123	0.73	0.023	0.73	-0.17	0.9	0.182	0.183
PBE0-2/ADC(2)	0.132	0.71	-0.009	0.71	-0.22	0.93	0.183	0.184	0.112	0.71	-0.048	0.71	-0.22	0.93	0.169	0.168	0.164	0.43	0.054	0.43	-0.22	0.65	0.203	0.201	0.132	0.71	-0.009	0.71	-0.22	0.93	0.183	0.184

## Sheet: Thiel
Molecules	|| r || / CC3	Mult.	Char.	CC3	CIS(D)	ADC(2)	SOS-wPBEPP86	RS-PBE-P86/SCS-CIS(D)	RS-PBE-P86/SCS-ADC(2)	RS-PBE-P86/SOS-ADC(2)	DSD-PBEP86/SCS-CIS(D)	DSD-PBEP86/SCS-ADC(2)	PBE0-2/CIS(D)	PBE0-2/ADC(2)
acetamide	90.63	1	V	5.7	5.595	5.484	5.523	5.597	5.567	5.5	5.622	5.589	5.725	5.69
	89.08	1	V	7.67	7.54	7.476	7.571	7.719	7.783	7.704	7.418	7.699	7.777	7.877
	88.67	1	V	10.51	10	10.528	10.149	10.127	10.685	10.622	10.237	10.544	10.205	10.727
acetone	90.85	1	V	4.4	4.415	4.303	4.303	4.379	4.345	4.306	4.411	4.376	4.479	4.444
	91.46	1	V	9.17	9.314	9.126	9.077	9.16	9.083	9.064	9.124	9.061	9.231	9.168
	90.13	1	V	9.65	9.383	9.448	9.255	9.383	9.769	9.769	9.185	9.643	9.371	9.776
benzene	85.83	1	V	5.07	5.297	5.276	5.099	5.296	5.308	5.036	5.274	5.284	5.461	5.461
	93.59	1	V	6.68	6.812	6.644	6.462	6.728	6.602	6.536	6.578	6.51	6.649	6.584
	92.22	1	V	7.45	7.505	7.434	7.573	7.524	7.504	7.479	7.608	7.595	7.669	7.651
	72.33	1	V	8.43	9.945	9.063	9.554	9.834	9.153	9.065	9.436	9.021	9.811	9.818
benzoquinone	84.08	1	V	2.75	2.99	2.679	2.874	2.96	2.802	2.871	2.86	2.749	2.959	2.836
	83.06	1	V	2.85	3.104	2.759	3.001	3.09	2.914	2.969	2.977	2.854	3.096	2.958
	87.92	1	V	4.59	4.971	4.796	4.629	4.849	4.742	4.879	4.617	4.569	4.706	4.649
	88.35	1	V	5.62	5.606	5.418	5.577	5.618	5.524	5.636	5.545	5.51	5.603	5.554
	75.25	1	V	5.83	6.96	5.626	6.482	6.786	6.084	6.181	6.197	5.825	6.56	6.065
	83.86	1	V	7.28	7.299	7.25	7.326	7.448	7.42	7.467	7.199	7.174	7.375	7.354
	68.7	1	V	7.82	8.444	8.282	8.347	8.446	8.32	8.385	8.276	8.112	8.369	8.261
butadiene	93.74	1	V	6.58	6.582	6.43	6.471	6.552	6.457	6.548	6.485	6.432	6.504	6.447
	72.85	1	V	6.78	8.026	7.678	7.891	8.423	7.721	7.665	7.632	7.415	8.033	7.683
cyclopentadiene	94.33	1	V	5.73	5.808	5.656	5.653	5.776	5.681	5.775	5.683	5.634	5.699	5.644
	79.29	1	V	6.62	7.061	7.084	7.013	7.073	7.127	7.083	6.927	6.949	7.133	7.154
	93.14	1	V	8.69	8.968	8.852	8.891	8.946	8.878	8.918	8.922	8.881	8.966	8.92
	92.97	1	V	6.9	6.979	6.976	6.808	6.923	6.925	6.966	6.847	6.846	6.933	6.932
	95.46	1	V	7.1	7.31	7.138	7.08	7.209	7.113	7.241	7.094	7.035	7.129	7.063
ethene	96.86	1	V	8.37	8.415	8.364	8.371	8.389	8.368	8.447	8.405	8.39	8.39	8.375
formaldehyde	91.16	1	V	3.95	4.005	3.911	3.857	3.93	3.901	3.893	3.968	3.938	4.014	3.985
	90.94	1	V	9.19	9.371	9.176	9.146	9.183	9.103	9.076	9.207	9.137	9.292	9.226
	91.33	1	V	10.45	9.968	10.053	9.901	9.918	10.363	10.372	9.911	10.348	9.96	10.444
formamide	90.75	1	V	5.66	5.565	5.472	5.473	5.546	5.522	5.461	5.586	5.558	5.675	5.646
	87.89	1	V	7.24	7.772	7.131	7.577	8.368	7.549	7.475	7.5	7.309	7.765	7.576
	87.95	1	V	8.27	7.556	7.822	8.494	7.708	8.349	8.32	8.093	8.273	8.32	8.425
	87.86	1	V	8.47	7.934	7.981	8.651	8.562	8.594	8.603	8.18	8.207	8.505	8.554
	86.64	1	V	10.94	10.696	11.335	11.254	10.806	11.338	11.215	11.22	11.227	11.391	11.431
	89.25	1	V	11.77	11.391	11.118	11.905	11.954	11.857	11.863	11.554	11.584	11.871	11.86
furan	92.89	1	V	6.6	6.917	6.764	6.684	6.849	6.752	6.78	6.766	6.714	6.806	6.75
	84.92	1	V	6.62	6.866	6.851	6.823	6.912	6.936	6.763	6.84	6.852	7.052	7.059
	90.67	1	V	8.53	8.92	8.737	8.884	8.938	8.851	8.838	8.92	8.865	8.99	8.929
hexatriene	92.58	1	V	5.58	5.528	5.353	5.402	5.502	5.389	5.501	5.406	5.348	5.427	5.362
	65.83	1	V	5.72	6.667	6.723	6.722	6.7	6.784	6.777	6.386	6.427	6.69	6.691
imidazole	87.24	1	V	6.58	7.185	6.73	6.897	7.106	6.788	6.638	6.964	6.749	7.076	6.891
	87.62	1	V	6.83	7.264	6.819	6.972	7.102	6.852	6.745	7.015	6.794	7.197	7
	89.76	1	V	7.1	7.183	7.266	7.076	7.207	7.303	7.205	7.16	7.253	7.322	7.38
	89.38	1	V	7.94	7.893	7.996	8.295	7.989	8.007	7.994	7.786	7.91	8.053	8.087
	88.79	1	V	8.45	8.671	8.599	8.652	8.705	8.713	8.668	8.618	8.701	8.789	8.82
naphthalene	85.24	1	V	4.27	4.475	4.456	4.297	4.488	4.492	4.305	4.431	4.439	4.592	4.591
	90.61	1	V	5.03	5.303	4.936	4.933	5.222	4.958	4.958	4.971	4.863	5.082	4.951
	82.26	1	V	5.98	6.24	6.226	6.119	6.229	6.254	6.008	6.197	6.211	6.415	6.42
	79.64	1	V	6.07	6.294	6.229	6.538	6.782	6.275	6.207	6.47	6.094	6.685	6.319
	90.67	1	V	6.33	6.306	6.233	6.377	6.322	6.293	6.286	6.394	6.382	6.461	6.443
	90.49	1	V	6.57	6.464	6.554	6.57	6.506	6.588	6.533	6.551	6.572	6.637	6.674
	91.25	1	V	6.79	6.813	6.798	6.45	6.297	6.805	6.758	6.389	6.764	6.493	6.85
	70.04	1	V	6.9	7.577	7.38	8.118	8.399	7.397	7.15	7.71	7.288	7.782	7.606
	58.72	1	V	8.12	8.894	8.926	9.208	9.039	9.076	9.144	8.81	8.83	9.021	9.036
	87.93	1	V	8.44	8.386	8.465	8.522	8.395	8.496	8.448	8.399	8.437	8.562	8.602
norbornadiene	93.42	1	V	5.64	5.797	5.568	5.606	5.758	5.599	5.77	5.564	5.493	5.613	5.527
	91.86	1	V	6.49	6.644	6.39	6.458	6.583	6.433	6.608	6.315	6.288	6.433	6.383
	93.84	1	V	7.64	7.627	7.631	7.77	7.717	7.705	7.84	7.689	7.641	7.736	7.697
	92.96	1	V	7.71	7.717	7.672	7.674	7.694	7.686	7.827	7.581	7.572	7.659	7.652
octatetraene	91.87	1	V	4.94	4.851	4.66	4.714	4.829	4.703	4.835	4.708	4.646	4.729	4.659
	62.99	1	V	4.98	5.857	5.934	6.044	6.817	6.724	6.806	5.573	5.633	5.926	5.88
propanamide	90.64	1	V	5.72	5.611	5.493	5.551	5.615	5.582	5.516	5.644	5.609	5.747	5.71
	89.16	1	V	7.62	7.472	7.394	7.536	7.665	7.718	7.66	7.427	7.603	7.733	7.8
	89.04	1	V	10.07	10.169	10.208	10.054	10.116	10.212	10.223	9.973	10.154	10.179	10.183
pyrazine	89.93	1	V	4.25	4.516	4.294	4.288	4.417	4.296	4.306	4.338	4.262	4.435	4.356
	86.25	1	V	5.02	5.231	5.161	5.062	5.288	5.264	5.007	5.264	5.253	5.421	5.402
	88.38	1	V	5.05	5.022	4.973	5.06	5.109	5.087	5.052	5.007	5.007	5.201	5.197
	84.96	1	V	5.74	6.287	5.934	5.997	6.126	5.924	5.892	6.03	5.882	6.16	6.021
	83.82	1	V	6.76	7.123	6.714	6.759	6.725	6.891	6.766	6.619	6.756	6.934	7.06
	93.34	1	V	7.07	7.32	7.062	6.915	7.198	7.027	6.966	7.046	6.952	7.116	7.021
	89.72	1	V	8.05	8.076	8.064	8.115	8.109	8.134	8.06	8.163	8.182	8.294	8.299
	90.89	1	V	8.06	8.198	8.112	8.235	8.204	8.173	8.141	8.279	8.249	8.344	8.314
	74.29	1	V	8.7	10.117	9.318	9.735	9.951	9.358	8.959	9.665	9.324	9.643	9.676
	61.14	1	V	8.77	9.494	9.39	10.299	9.839	9.77	9.878	9.625	9.576	10.187	9.834
pyridazine	88.95	1	V	3.93	4.272	3.915	4.004	4.14	3.938	3.945	4.043	3.917	4.164	4.032
	86.62	1	V	4.5	5.111	4.419	4.721	4.887	4.524	4.476	4.685	4.482	4.925	4.676
	85.16	1	V	5.22	5.427	5.374	5.238	5.477	5.465	5.185	5.437	5.439	5.627	5.617
	85.66	1	V	5.75	5.577	5.83	5.741	5.71	5.858	5.871	5.707	5.797	5.806	5.927
	86.59	1	V	6.42	6.471	6.41	6.494	6.523	6.501	6.451	6.428	6.425	6.633	6.628
	90.67	1	V	6.93	7.265	6.968	6.833	7.128	6.925	6.827	6.967	6.843	7.044	6.93
	90.2	1	V	7.55	7.649	7.578	7.686	7.682	7.633	7.622	7.729	7.747	7.806	7.761
	90.48	1	V	7.82	7.972	7.892	8.019	7.986	7.968	7.932	8.061	8.043	8.14	8.118
pyridine	88.15	1	V	5.06	5.358	5.103	5.177	5.268	5.124	5.125	5.19	5.1	5.31	5.217
	85.9	1	V	5.15	5.363	5.321	5.181	5.387	5.384	5.113	5.366	5.368	5.546	5.538
	87.7	1	V	5.51	5.458	5.375	5.479	5.534	5.498	5.43	5.424	5.415	5.638	5.624
	92.78	1	V	6.85	7.035	6.83	6.688	6.945	6.798	6.729	6.805	6.722	6.877	6.798
	89.67	1	V	7.59	7.645	7.59	7.717	7.681	7.672	7.627	7.754	7.747	7.841	7.828
	91.54	1	V	7.7	7.794	7.699	7.86	7.814	7.783	7.751	7.898	7.868	7.963	7.935
	74.08	1	V	8.68	9.316	9.047	9.992	9.61	9.46	9.556	9.331	9.314	9.628	9.534
	65.18	1	V	8.78	10.62	9.402	10.329	10.54	9.436	9.008	10.257	9.389	10.465	9.796
	88.69	1	V	9.11	9.024	8.84	9.637	9.336	9.236	9.346	9.059	9.049	9.47	9.336
pyrimidine	88.37	1	V	4.51	4.683	4.456	4.591	4.658	4.54	4.526	4.591	4.514	4.725	4.644
	88.26	1	V	4.93	5.135	4.802	4.963	5.063	4.926	4.863	4.951	4.862	5.146	5.042
	85.68	1	V	5.37	5.531	5.489	5.377	5.582	5.579	5.299	5.57	5.574	5.757	5.75
	92.23	1	V	7.06	7.263	7.031	6.976	7.189	7.033	6.975	7.081	6.989	7.151	7.061
	89.76	1	V	7.74	7.778	7.706	7.888	7.835	7.811	7.767	7.923	7.905	8	7.979
	90.65	1	V	8.01	8.016	8.013	8.122	8.068	8.053	8.008	8.166	8.115	8.25	8.225
pyrrole	85.97	1	V	6.41	6.671	6.598	6.56	6.679	6.647	6.424	6.619	6.601	6.823	6.802
	91.64	1	V	6.71	7.041	6.887	6.807	6.99	6.889	6.86	6.901	6.847	6.967	6.911
	90.2	1	V	8.17	8.55	8.434	8.525	8.563	8.51	8.479	8.557	8.526	8.638	8.601
tetrazine	89.57	1	V	2.54	2.793	2.519	2.551	2.698	2.55	2.561	2.623	2.532	2.719	2.622
	87.51	1	V	3.8	4.264	3.723	3.947	4.09	3.862	3.835	3.905	3.805	4.129	3.987
	82.48	1	V	4.98	5.712	5.139	5.296	5.481	5.149	5.066	5.372	5.102	5.531	5.29
	84.59	1	V	5.12	5.272	5.204	5.117	5.377	5.357	5.06	5.358	5.356	5.535	5.521
	80.73	1	V	5.34	6.02	5.573	5.712	5.856	5.625	5.596	5.733	5.561	5.869	5.703
	87.38	1	V	5.46	5.452	5.541	5.468	5.519	5.527	5.541	5.498	5.471	5.59	5.594
	79.17	1	V	6.25	6.216	6.356	6.403	6.353	6.482	6.391	6.254	6.398	6.562	6.682
	86.74	1	V	6.68	6.824	6.737	6.775	6.831	6.789	6.761	6.731	6.714	6.94	6.92
	84.73	1	V	6.87	6.29	6.937	6.799	6.707	7.087	7.012	6.678	6.977	6.918	7.215
	63.21	1	V	7.09	8.278	7.715	7.79	7.494	7.908	7.785	7.351	7.796	7.822	8.172
	91.05	1	V	7.45	7.886	7.543	7.375	7.708	7.48	7.413	7.536	7.394	7.596	7.462
	90.16	1	V	7.79	7.853	7.76	7.88	7.898	7.866	7.839	7.943	7.927	8.022	7.998
	63.57	1	V	8.48	10.133	9.058	9.677	9.94	9.125	8.68	9.633	9.135	9.998	9.512
	87.73	1	V	8.51	8.663	8.626	8.669	8.665	8.676	8.615	8.743	8.746	8.853	8.85
triazine	88.02	1	V	4.76	4.916	4.74	4.899	4.921	4.823	4.834	4.875	4.818	5.007	4.945
	88.03	1	V	4.78	4.656	4.623	4.662	4.764	4.761	4.651	4.678	4.684	4.885	4.888
	88.1	1	V	4.82	4.925	4.711	4.856	4.924	4.827	4.785	4.856	4.791	5.022	4.951
	85.13	1	V	5.71	5.738	5.762	5.654	5.848	5.884	5.583	5.855	5.887	6.067	6.084
	90.83	1	V	7.41	7.576	7.345	7.39	7.538	7.384	7.337	7.476	7.383	7.541	7.45
	81.49	1	V	7.82	8.457	7.976	8.175	8.295	8.027	7.898	8.158	7.953	8.424	8.231
	88.79	1	V	8.04	8.032	7.927	8.176	8.107	8.067	8.02	8.215	8.189	8.294	8.262
	74.27	1	V	9.44	11.048	9.983	10.648	10.903	10.039	9.675	10.26	9.989	10.785	10.378
acetamide	98.3	3	V	5.42	5.306	5.173	5.173	5.212	5.17	5.161	5.239	5.198	5.31	5.268
	98.3	3	V	5.88	6.11	5.922	5.739	5.862	5.797	5.844	5.815	5.759	5.873	5.807
acetone	97.9	3	V	4.05	4.015	3.89	3.85	3.892	3.849	3.872	3.923	3.884	3.956	3.917
	98.9	3	V	6.03	6.224	6.123	5.863	5.905	5.868	5.937	5.928	5.897	5.919	5.883
benzene	98.7	3	V	4.12	4.391	4.304	4.146	4.231	4.173	4.225	4.202	4.168	4.174	4.142
	97	3	V	4.9	5.179	5.128	4.848	5.033	5.016	4.954	4.957	4.943	5.045	5.028
	98.2	3	V	6.04	6.114	6.051	5.688	5.975	5.947	6.044	5.758	5.739	5.816	5.795
	94.9	3	V	7.49	8.063	7.992	8.067	8.018	7.967	7.991	7.787	7.759	7.975	7.945
benzoquinone	95.9	3	V	2.51	2.67	2.354	2.495	2.555	2.4	2.514	2.475	2.361	2.53	2.41
	95.7	3	V	2.62	2.787	2.445	2.624	2.687	2.519	2.621	2.596	2.472	2.667	2.534
	97.8	3	V	2.96	3.261	3.076	2.874	3.011	2.907	3.018	2.953	2.892	2.938	2.869
	98	3	V	3.41	3.652	3.516	3.312	3.435	3.358	3.519	3.366	3.321	3.337	3.286
butadiene	98.5	3	V	3.32	3.475	3.399	3.262	3.29	3.249	3.355	3.287	3.262	3.253	3.225
	98.9	3	V	5.17	5.262	5.227	4.661	5.04	5.024	5.065	5.104	5.092	5.084	5.072
cyclopentadiene	98.5	3	V	3.25	3.438	3.348	3.191	3.264	3.213	3.319	3.226	3.198	3.197	3.165
	98.7	3	V	5.09	5.25	5.194	4.956	5.011	4.983	4.977	5.033	5.015	5.045	5.025
cyclopropene	99.1	3	V	4.34	4.514	4.434	4.209	4.259	4.217	4.306	4.243	4.218	4.234	4.204
	98.1	3	V	6.62	6.683	6.663	6.474	6.568	6.562	6.656	6.483	6.476	6.543	6.537
ethene	99.3	3	V	4.48	4.542	4.519	4.391	4.334	4.323	4.405	4.404	4.396	4.361	4.353
formaldehyde	98.1	3	V	3.55	3.514	3.413	3.324	3.361	3.325	3.382	3.398	3.365	3.407	3.375
	99.2	3	V	5.83	6.018	5.961	5.674	5.66	5.642	5.721	5.729	5.712	5.693	5.674
formamide	97.8	3	V	5.36	5.248	5.135	5.101	5.137	5.1	5.099	5.181	5.144	5.236	5.2
	98.4	3	V	5.74	5.971	5.813	5.598	5.716	5.664	5.712	5.678	5.632	5.73	5.676
furan	98.5	3	V	4.17	4.434	4.355	4.12	4.215	4.17	4.251	4.19	4.163	4.161	4.133
	98	3	V	5.48	5.686	5.592	5.353	5.463	5.42	5.372	5.459	5.431	5.504	5.473
hexatriene	98	3	V	2.69	2.897	2.789	2.655	2.732	2.67	2.795	2.686	2.65	2.654	2.614
	98.4	3	V	4.32	4.448	4.378	4.2	4.232	4.194	4.247	4.263	4.239	4.246	4.22
imidazole	98.4	3	V	4.69	4.965	4.859	4.636	4.746	4.688	4.747	4.706	4.668	4.7	4.662
	97.9	3	V	5.79	6.099	5.982	5.709	5.858	5.803	5.754	5.811	5.773	5.873	5.832
	97.4	3	V	6.37	6.608	6.387	6.323	6.41	6.295	6.29	6.354	6.256	6.444	6.363
	97.9	3	V	6.55	6.764	6.709	6.469	6.627	6.614	6.687	6.508	6.494	6.573	6.555
	97.1	3	V	7.42	7.665	7.672	7.443	7.575	7.597	7.612	7.447	7.454	7.577	7.582
	96	3	V	7.51	7.969	7.6	7.593	7.823	7.567	7.557	7.453	7.423	7.89	7.64
naphthalene	97.3	3	V	3.11	3.449	3.265	3.122	3.296	3.172	3.234	3.19	3.125	3.187	3.119
	93.2	3	V	4.18	4.486	4.364	4.14	4.344	4.283	4.242	4.24	4.207	4.324	4.284
	96.9	3	V	4.47	4.738	4.63	4.427	4.564	4.499	4.51	4.513	4.476	4.536	4.497
	97.8	3	V	4.64	4.905	4.861	4.612	4.787	4.774	4.73	4.706	4.696	4.782	4.769
	96.8	3	V	5.11	5.194	5.084	4.812	5.092	5.02	5.123	4.867	4.827	4.921	4.882
	96.5	3	V	5.52	5.824	5.737	5.46	5.631	5.589	5.518	5.575	5.547	5.654	5.624
	97.6	3	V	6.48	6.537	6.449	6.814	6.491	6.468	6.469	6.359	6.254	6.793	6.461
	97.9	3	V	6.47	6.917	6.825	6.599	6.806	6.76	6.746	6.593	6.563	6.714	6.686
	95	3	V	6.79	7.109	6.945	6.855	6.972	6.865	6.867	6.737	6.682	6.921	6.854
	94	3	V	6.76	7.531	7.296	7.209	7.423	7.253	7.384	7.264	7.193	7.379	7.291
norbornadiene	98.7	3	V	3.72	3.862	3.736	3.608	3.674	3.598	3.741	3.628	3.588	3.596	3.55
	99	3	V	4.16	4.332	4.238	4.02	4.085	4.034	4.077	4.082	4.053	4.08	4.045
octatetraene	97.6	3	V	2.3	2.545	2.415	2.289	2.394	2.318	2.459	2.319	2.277	2.288	2.24
	98.1	3	V	3.67	3.837	3.741	3.565	3.631	3.579	3.642	3.634	3.602	3.619	3.584
propanamide	97.7	3	V	5.45	5.33	5.189	5.207	5.237	5.191	5.182	5.268	5.224	5.338	5.294
	98.3	3	V	5.9	6.124	5.929	5.761	5.882	5.813	5.86	5.833	5.774	5.893	5.826
pyridine	98.6	3	V	4.25	4.564	4.452	4.29	4.382	4.314	4.371	4.349	4.307	4.322	4.281
	97.1	3	V	4.5	4.76	4.528	4.513	4.609	4.482	4.544	4.519	4.437	4.593	4.51
	97.2	3	V	4.86	5.148	5.056	4.772	5.005	4.948	4.922	4.887	4.852	4.948	4.916
	97	3	V	5.05	5.359	5.305	4.995	5.189	5.17	5.105	5.119	5.105	5.206	5.189
	95.8	3	V	5.46	5.481	5.343	5.439	5.492	5.425	5.391	5.375	5.346	5.569	5.534
	97.8	3	V	6.4	6.513	6.473	6.128	6.359	6.364	6.43	6.198	6.195	6.282	6.271
	94.4	3	V	7.83	8.43	8.382	8.137	8.231	8.213	8.127	8.146	8.132	8.282	8.267
	95.3	3	V	7.66	8.258	8.168	7.887	8.01	7.967	7.904	7.914	7.883	8.029	7.995
pyrrole	98.4	3	V	4.48	4.741	4.661	4.429	4.537	4.491	4.548	4.501	4.472	4.492	4.463
	97.8	3	V	5.51	5.749	5.672	5.412	5.553	5.518	5.459	5.517	5.497	5.588	5.563
tetrazine	97.2	3	V	1.89	2.174	1.898	1.862	1.997	1.852	1.922	1.923	1.827	1.967	1.868
	96.3	3	V	3.52	4.172	3.473	3.737	3.922	3.537	3.567	3.723	3.484	3.877	3.614
	97.1	3	V	4.21	4.58	4.302	4.188	4.32	4.172	4.207	4.252	4.134	4.316	4.21
	98.5	3	V	4.33	4.743	4.599	4.356	4.461	4.377	4.426	4.439	4.383	4.388	4.334
	97.4	3	V	4.54	4.903	4.793	4.356	4.656	4.598	4.585	4.546	4.507	4.578	4.54
	96.4	3	V	4.93	5.352	5.039	5.025	5.136	4.97	5.044	5.034	4.919	5.091	4.976
	96.6	3	V	5.03	4.85	5.084	4.88	4.88	5.036	5.104	4.857	4.96	4.937	5.056
	96.5	3	V	5.38	5.711	5.641	5.354	5.563	5.541	5.487	5.493	5.475	5.582	5.56
	93	3	V	6.04	6.211	6.103	6.196	6.18	6.226	6.155	6.04	6.118	6.343	6.398
	92.3	3	V	6.6	6.271	6.754	6.685	6.599	6.869	6.798	6.531	6.746	6.794	7.005
	95.8	3	V	6.53	6.72	6.55	6.569	6.626	6.542	6.557	6.516	6.473	6.698	6.65
	96.8	3	V	7.36	7.66	7.598	7.211	7.448	7.444	7.499	7.292	7.28	7.403	7.385
	All (192)								r.ge.90% (120)								r.lt.90% (72)
Methods	MAE	MAX	ME	MAX+	MAX-	SPAN	RMSE	SD	MAE	MAX	ME	MAX+	MAX-	SPAN	RMSE	SD	MAE	MAX	ME	MAX+	MAX-	SPAN	RMSE	SD
CIS(D)	0.299	1.84	0.235	1.84	-0.71	2.55	0.431	0.361	0.212	0.77	0.174	0.77	-0.475	1.245	0.257	0.189	0.445	1.84	0.337	1.84	-0.71	2.55	0.62	0.524
ADC(2)	0.174	1	0.086	1	-0.65	1.65	0.253	0.239	0.128	0.55	0.054	0.55	-0.4	0.95	0.171	0.163	0.251	1	0.14	1	-0.65	1.65	0.35	0.323
SOS-wPBEPP86	0.21	1.55	0.096	1.55	-0.545	2.095	0.359	0.347	0.131	0.58	-0.037	0.58	-0.545	1.125	0.174	0.17	0.343	1.55	0.318	1.55	-0.36	1.91	0.542	0.441
RS-PBE-P86/SCS-CIS(D)	0.246	1.84	0.187	1.84	-0.56	2.4	0.418	0.375	0.132	0.66	0.06	0.66	-0.525	1.185	0.178	0.168	0.436	1.84	0.398	1.84	-0.56	2.4	0.643	0.508
RS-PBE-P86/SCS-ADC(2)	0.17	1.74	0.11	1.74	-0.26	2	0.281	0.26	0.102	0.49	0.009	0.49	-0.26	0.75	0.139	0.139	0.282	1.74	0.278	1.74	-0.1	1.84	0.423	0.321
RS-PBE-P86/SOS-ADC(2)	0.146	1.83	0.092	1.83	-0.27	2.1	0.262	0.246	0.102	0.62	0.029	0.62	-0.27	0.89	0.138	0.135	0.22	1.83	0.197	1.83	-0.13	1.96	0.389	0.338
DSD-PBEP86/SCS-CIS(D)	0.18	1.48	0.087	1.48	-0.533	2.013	0.283	0.27	0.109	0.533	0.002	0.5	-0.533	1.033	0.151	0.152	0.297	1.48	0.228	1.48	-0.29	1.77	0.419	0.354
DSD-PBEP86/SCS-ADC(2)	0.146	0.81	0.049	0.81	-0.3	1.11	0.216	0.211	0.11	0.43	-0.025	0.43	-0.3	0.73	0.138	0.137	0.206	0.81	0.173	0.81	-0.26	1.07	0.304	0.252
PBE0-2/CIS(D)	0.257	1.69	0.21	1.69	-0.485	2.175	0.39	0.33	0.141	0.62	0.071	0.62	-0.485	1.105	0.186	0.173	0.45	1.69	0.441	1.69	-0.3	1.99	0.59	0.395
PBE0-2/ADC(2)	0.219	1.39	0.165	1.39	-0.28	1.67	0.328	0.284	0.121	0.53	0.036	0.53	-0.28	0.81	0.164	0.16	0.382	1.39	0.38	1.39	-0.07	1.46	0.493	0.315
	Singlet (121)								r.ge.90% (49)								r.lt.90% (72)
Methods	MAE	MAX	ME	MAX+	MAX-	SPAN	RMSE	SD	MAE	MAX	ME	MAX+	MAX-	SPAN	RMSE	SD	MAE	MAX	ME	MAX+	MAX-	SPAN	RMSE	SD
CIS(D)	0.327	1.84	0.241	1.84	-0.71	2.55	0.494	0.433	0.153	0.475	0.099	0.44	-0.475	0.915	0.196	0.171	0.445	1.84	0.337	1.84	-0.71	2.55	0.62	0.524
ADC(2)	0.186	1	0.073	1	-0.65	1.65	0.282	0.273	0.091	0.4	-0.026	0.26	-0.4	0.66	0.128	0.127	0.251	1	0.14	1	-0.65	1.65	0.35	0.323
SOS-wPBEPP86	0.258	1.55	0.18	1.55	-0.545	2.095	0.432	0.395	0.133	0.545	-0.024	0.36	-0.545	0.905	0.173	0.173	0.343	1.55	0.318	1.55	-0.36	1.91	0.542	0.441
RS-PBE-P86/SCS-CIS(D)	0.315	1.84	0.26	1.84	-0.56	2.4	0.509	0.44	0.137	0.525	0.057	0.41	-0.525	0.935	0.181	0.174	0.436	1.84	0.398	1.84	-0.56	2.4	0.643	0.508
RS-PBE-P86/SCS-ADC(2)	0.204	1.74	0.172	1.74	-0.24	1.98	0.335	0.288	0.09	0.34	0.015	0.34	-0.24	0.58	0.117	0.117	0.282	1.74	0.278	1.74	-0.1	1.84	0.423	0.321
RS-PBE-P86/SOS-ADC(2)	0.172	1.83	0.124	1.83	-0.2	2.03	0.31	0.286	0.101	0.31	0.016	0.31	-0.2	0.51	0.123	0.123	0.22	1.83	0.197	1.83	-0.13	1.96	0.389	0.338
DSD-PBEP86/SCS-CIS(D)	0.232	1.48	0.143	1.48	-0.533	2.013	0.344	0.314	0.136	0.533	0.018	0.39	-0.533	0.923	0.182	0.183	0.297	1.48	0.228	1.48	-0.29	1.77	0.419	0.354
DSD-PBEP86/SCS-ADC(2)	0.171	0.81	0.104	0.81	-0.29	1.1	0.253	0.231	0.12	0.36	0.003	0.36	-0.29	0.65	0.146	0.147	0.206	0.81	0.173	0.81	-0.26	1.07	0.304	0.252
PBE0-2/CIS(D)	0.333	1.69	0.3	1.69	-0.485	2.175	0.473	0.368	0.161	0.485	0.092	0.47	-0.485	0.955	0.203	0.183	0.45	1.69	0.441	1.69	-0.3	1.99	0.59	0.395
PBE0-2/ADC(2)	0.279	1.39	0.256	1.39	-0.28	1.67	0.395	0.302	0.128	0.43	0.072	0.43	-0.28	0.71	0.168	0.153	0.382	1.39	0.38	1.39	-0.07	1.46	0.493	0.315
	Triplet (71)								r.ge.90% (71)
Methods	MAE	MAX	ME	MAX+	MAX-	SPAN	RMSE	SD	MAE	MAX	ME	MAX+	MAX-	SPAN	RMSE	SD
CIS(D)	0.252	0.77	0.226	0.77	-0.33	1.1	0.291	0.185	0.252	0.77	0.226	0.77	-0.33	1.1	0.291	0.186
ADC(2)	0.154	0.55	0.109	0.55	-0.26	0.81	0.195	0.163	0.154	0.55	0.109	0.55	-0.26	0.81	0.195	0.164
SOS-wPBEPP86	0.129	0.58	-0.046	0.58	-0.51	1.09	0.174	0.169	0.129	0.58	-0.046	0.58	-0.51	1.09	0.174	0.171
RS-PBE-P86/SCS-CIS(D)	0.129	0.66	0.062	0.66	-0.22	0.88	0.176	0.166	0.129	0.66	0.062	0.66	-0.22	0.88	0.176	0.167
RS-PBE-P86/SCS-ADC(2)	0.111	0.49	0.004	0.49	-0.26	0.75	0.152	0.153	0.111	0.49	0.004	0.49	-0.26	0.75	0.152	0.154
RS-PBE-P86/SOS-ADC(2)	0.103	0.62	0.038	0.62	-0.27	0.89	0.148	0.144	0.103	0.62	0.038	0.62	-0.27	0.89	0.148	0.145
DSD-PBEP86/SCS-CIS(D)	0.09	0.5	-0.009	0.5	-0.28	0.78	0.126	0.127	0.09	0.5	-0.009	0.5	-0.28	0.78	0.126	0.127
DSD-PBEP86/SCS-ADC(2)	0.103	0.43	-0.045	0.43	-0.3	0.73	0.133	0.126	0.103	0.43	-0.045	0.43	-0.3	0.73	0.133	0.127
PBE0-2/CIS(D)	0.127	0.62	0.056	0.62	-0.22	0.84	0.174	0.166	0.127	0.62	0.056	0.62	-0.22	0.84	0.174	0.167
PBE0-2/ADC(2)	0.116	0.53	0.012	0.53	-0.24	0.77	0.161	0.161	0.116	0.53	0.012	0.53	-0.24	0.77	0.161	0.163

## Sheet: CT
Molecules	CCSDT-3	CIS(D)	ADC(2)	PBE-P86/CIS(D)	PBE-P86/ADC(2)	SOS-wPBEPP86	RS-PBE-P86/SCS-CIS(D)	RS-PBE-P86/SCS-ADC(2)	RS-PBE-P86/SOS-ADC(2)	DSD-PBEP86/SCS-CIS(D)	DSD-PBEP86/SCS-ADC(2)	PBE0-2/CIS(D)	PBE0-2/ADC(2)
ammonia–fluorine	6.62	6.489	5.988	5.415	5.493	5.366	5.788	5.851	5.738	5.23	5.34	5.712	5.759
acetone–fluorine	5.9	4.84	5.132	4.097	4.173	4.701	5.08	5.22	5.52	4.197	4.277	4.603	4.73
pyrazine–fluorine	6.33	5.304	5.752	4.598	4.68	5.347	6.314	5.648	6.003	4.932	4.832	5.1	5.261
	6.46	6.343	6.371	5.024	5.033	5.547	6.068	6.085	6.335	5.256	5.26	5.571	5.587
ammonia–oxygen-difluoride	7.09	7.278	6.302	5.222	5.298	5.892	6.452	6.409	6.621	5.298	5.375	5.944	5.847
acetone–nitromethane	6.42	5.488	5.747	5.361	5.426	5.799	5.891	6.036	6.235	5.347	5.416	5.718	5.736
ammonia–pyrazine	7.53	7.458	7.28	6.743	6.755	7.005	7.545	7.433	7.402	6.752	6.693	7.54	7.088
pyrrole–pyrazine (h-bond)	5.27	5.089	5.116	4.323	4.359	4.894	5.115	5.207	5.315	4.338	4.382	4.673	4.728
	6	5.57	5.753	5.103	5.165	6.2	5.939	5.906	5.955	5.036	5.121	6.217	5.51
	6.17	5.841	5.95	5.186	5.226	5.789	6.152	6.042	6.127	5.167	5.219	5.535	5.597
pyrrole–pyrazine (stacked)	5.48	5.821	5.331	4.843	4.841	5.104	5.6	5.385	5.452	4.862	4.853	5.126	5.091
	6.07	5.945	5.912	5.525	5.531	5.743	5.965	5.974	5.999	5.502	5.509	5.746	5.754
	6.34	6.316	6.211	5.984	6.029	6.051	6.315	6.304	6.239	5.88	5.925	6.151	6.184
tetrafluoroethylene–ethylene	10.56	10.291	10.279	9.259	9.194	9.983	10.575	10.607	10.863	9.322	9.223	9.767	9.614
	All (14)
Methods	MAE	MAX	ME	MAX+	MAX-	SPAN	RMSE	SD
CIS(D)	0.373	1.06	-0.297	0.34	-1.06	1.4	0.511	0.431
ADC(2)	0.366	0.79	-0.366	-0.09	-0.79	0.7	0.443	0.259
PBE-P86/CIS(D)	1.111	1.87	-1.111	-0.36	-1.87	1.51	1.2	0.471
PBE-P86/ADC(2)	1.073	1.79	-1.073	-0.31	-1.79	1.48	1.161	0.46
SOS-wPBEPP86	0.658	1.25	-0.629	0.2	-1.25	1.45	0.75	0.424
RS-PBE-P86/SCS-CIS(D)	0.267	0.83	-0.244	0.12	-0.83	0.95	0.401	0.331
RS-PBE-P86/SCS-ADC(2)	0.301	0.77	-0.294	0.05	-0.77	0.82	0.407	0.292
RS-PBE-P86/SOS-ADC(2)	0.223	0.88	-0.173	0.3	-0.88	1.18	0.319	0.278
DSD-PBEP86/SCS-CIS(D)	1.079	1.79	-1.079	-0.46	-1.79	1.33	1.147	0.403
DSD-PBEP86/SCS-ADC(2)	1.057	1.71	-1.057	-0.41	-1.71	1.3	1.125	0.398
PBE0-2/CIS(D)	0.663	1.3	-0.63	0.22	-1.3	1.52	0.771	0.46
PBE0-2/ADC(2)	0.696	1.24	-0.696	-0.16	-1.24	1.08	0.767	0.334

## Sheet: LJ1_osci
Molecules	CC3 exc.	CC3	CIS(D)	ADC(2)	SOS-wPBEPP86	RS-PBE-P86/SCS-CIS(D)	RS-PBE-P86/SCS-ADC(2)	RS-PBE-P86/SOS-ADC(2)	DSD-PBEP86/SCS-CIS(D)	DSD-PBEP86/SCS-ADC(2)	PBE0-2/CIS(D)	PBE0-2/ADC(2)
ammonia	6.57	0.086	0.07334	0.07136	0.0775	0.07172	0.07099	0.07004	0.076	0.07558	0.07639	0.07549
carbon monoxide	8.49	0.084	0.10824	0.07125	0.10569	0.10451	0.08003	0.07693	0.10673	0.08523	0.10613	0.08455
	11.49	0.2	0.0911	0.19868	0.11893	0.09753	0.18659	0.18153	0.13719	0.18508	0.122	0.18533
	11.69	0.053	0.04859	0.05545	0.04533	0.05033	0.05239	0.05418	0.04366	0.04819	0.0457	0.0496
cyclopropene	6.73	0.071	0.13325	0.07274	0.11706	0.12752	0.08292	0.08004	0.11543	0.07923	0.12101	0.08397
diazomethane	5.84	0.21	0.29969	0.24091	0.2816	0.30906	0.25672	0.25361	0.27472	0.23987	0.29107	0.25248
dinitrogen	13.22	0.229	0.0005	0.11723	0.00259	0.00103	0.10556	0.13674	0.00747	0.10378	0.00222	0.09865
	13.12	0.296	0.71686	0.18408	0.42362	0.58473	0.22557	0.22397	0.39653	0.20245	0.50127	0.22081
ethylene	7.35	0.078	0.09554	0.08761	0.09026	0.08481	0.08226	0.08461	0.08675	0.0837	0.08715	0.08293
	7.91	0.346	0.52145	0.37919	0.50444	0.51917	0.4083	0.38961	0.49559	0.40654	0.50785	0.42068
formaldehyde	7.18	0.021	0.019	0.01725	0.02083	0.0183	0.01918	0.01837	0.02185	0.02142	0.02242	0.02192
	8.07	0.037	0.03851	0.0245	0.03886	0.04131	0.02823	0.02985	0.03521	0.02796	0.03704	0.02798
	8.18	0.052	0.16979	0.04201	0.05512	0.08462	0.04754	0.04804	0.04997	0.04432	0.06058	0.04564
	9.48	0.135	0.07148	0.08959	0.18642	0.1691	0.14722	0.14468	0.18517	0.11291	0.18835	0.14511
hydrogen chloride	7.84	0.056	0.02268	0.03006	0.02438	0.0182	0.02572	0.02447	0.02595	0.02931	0.02262	0.02688
hydrogen sulfide	6.24	0.063	0.06227	0.06422	0.06334	0.05609	0.06028	0.05919	0.06298	0.06399	0.0612	0.06246
streptocyanine-c1	7.13	0.347	0.37213	0.32024	0.40114	0.39687	0.35501	0.3404	0.40633	0.37368	0.40972	0.37597
ketene	5.96	0.035	0.04742	0.0333	0.04501	0.04171	0.03399	0.03436	0.04364	0.03652	0.04443	0.03647
thioformaldehyde	5.91	0.012	0.03111	0.0094	0.02797	0.02826	0.01166	0.01373	0.02223	0.01136	0.02428	0.01126
	6.48	0.178	0.33095	0.22061	0.3097	0.32186	0.25208	0.2334	0.31781	0.25734	0.31573	0.24534
water	7.65	0.054	0.03974	0.0434	0.04486	0.04187	0.04398	0.04303	0.04419	0.04649	0.04348	0.04597
	10	0.1	0.08964	0.08461	0.09205	0.08935	0.08612	0.08528	0.09062	0.08868	0.09241	0.08981
	f > 0.01 (22)
Methods	MAE	Rel. error	ME	RMSE	SD
CIS(D)	0.07261	0.55654	0.0291	0.12226	0.12154
ADC(2)	0.02403	0.18596	-0.01077	0.04	0.03943
SOS-wPBEPP86	0.04903	0.35284	0.02066	0.08231	0.08155
RS-PBE-P86/SCS-CIS(D)	0.06136	0.43358	0.02932	0.10396	0.10209
RS-PBE-P86/SCS-ADC(2)	0.02362	0.16395	-0.00027	0.0423	0.04329
RS-PBE-P86/SOS-ADC(2)	0.02084	0.15951	-0.00285	0.0344	0.03509
DSD-PBEP86/SCS-CIS(D)	0.0462	0.31956	0.01972	0.07947	0.07879
DSD-PBEP86/SCS-ADC(2)	0.02492	0.16408	-0.00176	0.04484	0.04586
PBE0-2/CIS(D)	0.05409	0.36517	0.02571	0.09097	0.08931
PBE0-2/ADC(2)	0.02466	0.16286	0.00062	0.04353	0.04455

## Sheet: Thiel_osci
Molecules	CC3 exc.	CC3	CIS(D)	ADC(2)	SOS-wPBEPP86	RS-PBE-P86/SCS-CIS(D)	RS-PBE-P86/SCS-ADC(2)	RS-PBE-P86/SOS-ADC(2)	DSD-PBEP86/SCS-CIS(D)	DSD-PBEP86/SCS-ADC(2)	PBE0-2/CIS(D)	PBE0-2/ADC(2)
acetamide	7.67	0.207	0.2227	0.18923	0.18615	0.23055	0.21953	0.20161	0.13357	0.19094	0.20069	0.21336
	10.51	0.263	0.18324	0.24412	0.11302	0.2074	0.31059	0.30853	0.14882	0.29941	0.13394	0.30855
acetone	9.65	0.245	0.32992	0.32988	0.28544	0.32638	0.29536	0.26867	0.24657	0.30875	0.29645	0.31126
benzene	7.45	0.63	1.05117	0.65125	1.01232	1.02605	0.77501	0.79018	1.0189	0.81129	1.03347	0.79748
benzoquinone	5.62	0.485	0.98459	0.48192	0.78463	0.92271	0.56399	0.557	0.75164	0.50023	0.82864	0.5425
	7.82	0.131	0.63498	0.44711	0.89503	0.69028	0.5406	0.43295	0.94537	0.54528	0.85133	0.63119
butadiene	6.58	0.726	1.18579	0.77988	1.12735	1.1495	0.86673	0.82365	1.13824	0.87063	1.14539	0.89366
cyclopentadiene	5.73	0.093	0.14539	0.10036	0.14719	0.14438	0.11776	0.11825	0.14747	0.12064	0.14587	0.1189
	8.69	0.596	1.04673	0.65006	0.97393	1.00414	0.74113	0.723	0.97697	0.75088	0.99325	0.76152
cyclopropene	7.1	0.083	0.17555	0.08837	0.15045	0.16515	0.10258	0.0982	0.14819	0.09658	0.15546	0.10318
ethene	8.37	0.389	0.62766	0.43889	0.59965	0.61087	0.48023	0.45557	0.60211	0.48332	0.60405	0.49225
formaldehyde	10.45	0.348	0.24508	0.35134	0.19036	0.2247	0.39299	0.38735	0.17508	0.41034	0.20586	0.41252
formamide	7.24	0.03	0.1486	0.00737	0.17328	0.16656	0.06563	0.09572	0.13312	0.01025	0.18518	0.03116
	8.27	0.386	0.21303	0.28543	0.24999	0.2238	0.32113	0.28876	0.29354	0.32798	0.23463	0.36885
	8.47	0.125	0.18271	0.17621	0.1761	0.18417	0.13299	0.12479	0.15566	0.21071	0.16998	0.14906
	10.94	0.11	0.08865	0.10025	0.13401	0.08781	0.10242	0.10947	0.13293	0.07448	0.14088	0.09648
	11.77	0.021	0.01052	0.0247	0.01025	0.00636	0.03616	0.03138	0.00935	0.06018	0.00548	0.04255
furan	6.6	0.155	0.22433	0.16292	0.22716	0.21781	0.19035	0.18639	0.23235	0.19421	0.22839	0.1918
	8.53	0.45	0.81449	0.47768	0.75404	0.79368	0.56396	0.55865	0.75388	0.57595	0.77405	0.58188
hexatriene	5.58	1.129	1.74702	1.17303	1.69273	1.69701	1.31748	1.26152	1.72591	1.33393	1.71946	1.35722
imidazole	6.58	0.081	0.25824	0.08217	0.24733	0.24978	0.1087	0.07223	0.24942	0.1065	0.25376	0.13479
	7.1	0.082	0.04118	0.08837	0.0248	0.02928	0.0904	0.1132	0.02595	0.09188	0.02776	0.07033
	8.45	0.41	0.57766	0.37427	0.52169	0.57232	0.43658	0.43139	0.47516	0.42992	0.53764	0.44684
naphthalene	5.03	0.085	0.09854	0.08325	0.10028	0.09701	0.0961	0.08283	0.09899	0.0799	0.10013	0.089
	6.33	1.325	2.17545	1.32901	2.10248	2.11851	1.59761	1.62437	2.12546	1.65919	2.16023	1.63888
	6.57	0.239	0.59203	0.24048	0.4983	0.58316	0.31075	0.34133	0.45315	0.2902	0.50531	0.29715
	8.44	0.498	0.69529	0.51266	0.75849	0.67329	0.6079	0.62439	0.8031	0.7014	0.7722	0.66238
norbornadiene	6.49	0.027	0.17363	0.02256	0.06439	0.13603	0.02784	0.03159	0.05111	0.02027	0.07528	0.0244
	7.64	0.185	0.29426	0.17852	0.34626	0.32461	0.21744	0.20992	0.3454	0.21171	0.34828	0.22563
octatetraene	4.94	1.549	2.2854	1.55977	2.24485	2.22415	1.76798	1.70719	2.30758	1.79696	2.27921	1.81527
propanamide	7.62	0.17	0.19209	0.14298	0.16731	0.20223	0.17889	0.16109	0.12854	0.13963	0.17709	0.1668
	10.07	0.136	0.0913	0.17772	0.12712	0.14214	0.14017	0.15655	0.12086	0.12744	0.12733	0.10763
pyrazine	5.02	0.062	0.17139	0.06566	0.14222	0.16375	0.08159	0.06625	0.14568	0.07866	0.15812	0.08887
	7.07	0.07	0.04888	0.08973	0.06042	0.05591	0.08599	0.07857	0.05991	0.07282	0.05667	0.07636
	8.05	0.376	0.63333	0.40105	0.61113	0.61822	0.50255	0.53545	0.61299	0.48928	0.62779	0.48988
	8.06	0.407	0.81778	0.4017	0.75104	0.78604	0.51698	0.54189	0.75003	0.53017	0.77595	0.52876
pyridazine	5.22	0.014	0.04633	0.0129	0.03394	0.04123	0.01632	0.01225	0.03441	0.0151	0.03918	0.01821
	6.93	0.012	0.00179	0.00517	0.00152	0.002	0.00455	0.00528	0.00144	0.00251	0.00163	0.00252
	7.55	0.34	0.79939	0.4632	0.74973	0.77595	0.46284	0.55503	0.75074	0.51292	0.77153	0.46481
	7.82	0.433	0.7797	0.43742	0.74579	0.76217	0.55878	0.57756	0.74557	0.54251	0.76293	0.5576
pyridine	5.15	0.021	0.06697	0.02292	0.05219	0.06152	0.02773	0.02153	0.05277	0.0261	0.0588	0.03073
	6.85	0.014	0.01294	0.01905	0.0154	0.01422	0.01785	0.01443	0.01514	0.01557	0.01449	0.01698
	7.59	0.482	0.83142	0.52202	0.80774	0.81568	0.62921	0.64614	0.81181	0.64397	0.82539	0.63861
	7.7	0.526	0.94128	0.51414	0.89694	0.91751	0.66319	0.68415	0.89877	0.645	0.91814	0.67169
	8.78	0.03	0.00039	0.01295	0.0031	0.00079	0.01105	0.02532	0.00042	0.0177	0.01216	0.01193
	9.11	0.114	0.11758	0.10305	0.12034	0.1156	0.11268	0.10074	0.11865	0.1215	0.11452	0.12048
pyrimidine	5.37	0.021	0.06872	0.02034	0.05224	0.06231	0.0256	0.01983	0.05293	0.0242	0.05951	0.02866
	7.06	0.043	0.02688	0.04826	0.03344	0.0305	0.04484	0.03343	0.03281	0.03961	0.03091	0.04107
	7.74	0.391	0.75824	0.42473	0.71906	0.73735	0.52336	0.54183	0.71995	0.53576	0.73997	0.53576
	8.01	0.415	0.73988	0.32472	0.72558	0.73363	0.55232	0.58676	0.72987	0.33981	0.74343	0.53522
pyrrole	6.71	0.167	0.23044	0.17164	0.22916	0.22277	0.19891	0.186	0.23366	0.19441	0.2319	0.19768
	8.17	0.478	0.81563	0.51469	0.76689	0.79657	0.59565	0.59738	0.76582	0.6117	0.78462	0.61232
tetrazine	5.12	0.044	0.12917	0.04043	0.10281	0.1215	0.05406	0.04307	0.106	0.05077	0.11736	0.05848
	6.68	0.011	0.01388	0.01065	0.01552	0.01533	0.01188	0.01142	0.01498	0.01251	0.01531	0.01304
	7.79	0.349	0.61819	0.35859	0.57827	0.60018	0.4545	0.47385	0.57972	0.45011	0.59698	0.44638
	8.51	0.307	0.49666	0.32817	0.4775	0.48569	0.38909	0.41642	0.48418	0.26719	0.49355	0.37283
triazine	4.76	0.016	0.02235	0.01473	0.0235	0.02364	0.01686	0.01668	0.02291	0.01788	0.02354	0.01831
	8.04	0.386	0.67232	0.40777	0.65012	0.66353	0.49487	0.50983	0.65111	0.4931	0.66943	0.50277
	f > 0.01 (58)
Methods	MAE	Rel. error	ME	RMSE	SD
CIS(D)	0.20169	0.93766	0.18235	0.28521	0.2197
ADC(2)	0.02705	0.16768	0.01311	0.05369	0.05248
SOS-wPBEPP86	0.1837	0.81025	0.16263	0.26641	0.2115
RS-PBE-P86/SCS-CIS(D)	0.19039	0.88794	0.17298	0.26894	0.2062
RS-PBE-P86/SCS-ADC(2)	0.06918	0.29143	0.06567	0.10437	0.08121
RS-PBE-P86/SOS-ADC(2)	0.06946	0.27283	0.0638	0.10322	0.08103
DSD-PBEP86/SCS-CIS(D)	0.18489	0.78843	0.16251	0.27381	0.22096
DSD-PBEP86/SCS-ADC(2)	0.07363	0.31344	0.06239	0.11309	0.09463
PBE0-2/CIS(D)	0.19264	0.86255	0.17296	0.27797	0.21797
PBE0-2/ADC(2)	0.07616	0.32038	0.07245	0.11938	0.09512
